# Supplementary material for: Longitudinal analysis of human milk oligosaccharides and mucin-2-glycans in infants reveals enrichment of sulfated and glucuronic acid-bearing HMOs
Source: J Biol Chem. 2026 Apr 28;302(6):113099. doi: 10.1016/j.jbc.2026.113099 (PMC13241717; doi:10.1016/j.jbc.2026.113099)
Supplement: File S1 [file mmc2.xlsx]

## Sheet: Raw Data
Name	Formula	RT	Class	Donor	Area	Relative Area (calc)
11000_1	C14 H27 N O11	7.583	Neutral	Donor A_2	24942	0.0417319
11000_2	C14 H27 N O11	4.405	Neutral	Donor A_2	483531	0.809023
11000_3	C14 H27 N O11	9.272	Neutral	Donor A_2	148769	0.248914
11000_4	C14 H27 N O11	5.274	Neutral	Donor A_2		0
20000_1	C16 H30 N2 O11	4.959	Neutral	Donor A_2	603967	1.01053
20000_2	C16 H30 N2 O11	5.74	Neutral	Donor A_2		0
20000_3	C16 H30 N2 O11	7.954	Neutral	Donor A_2	105460	0.176451
10010_1	C19 H34 N2 O14	7.448	Sialylated	Donor A_2	29884	0.0500006
10010_2	C19 H34 N2 O14	6.758	Sialylated	Donor A_2	10787672	18.0495
10010_3	C19 H34 N2 O14	8.037	Sialylated	Donor A_2		0
11100_1	C20 H37 N O15	17.734	Fucosylated	Donor A_2		0
11100_2	C20 H37 N O15	12.395	Fucosylated	Donor A_2	46374	0.077591
11100_3	C20 H37 N O15	7.555	Fucosylated	Donor A_2		0
12000_1	C20 H37 N O16	10.03	Neutral	Donor A_2	57500	0.0962065
21000_1	C22 H40 N2 O16	9.361	Neutral	Donor A_2		0
21000_2	C22 H40 N2 O16	9.971	Neutral	Donor A_2	416397	0.696698
21000_3	C22 H40 N2 O16	7.322	Neutral	Donor A_2	51152	0.0855853
21000_4	C22 H40 N2 O16	8.803	Neutral	Donor A_2	1133712	1.89688
21000_5	C22 H40 N2 O16	10.351	Neutral	Donor A_2	2054732	3.43789
21001_1	C22 H40 N2 O19 S	9.893	Sulfated	Donor A_2		0
30000_1	C24 H43 N3 O16	9.435	Neutral	Donor A_2	613956	1.02724
11010_1	C25 H44 N2 O19	9.944	Sialylated	Donor A_2		0
11010_2	C25 H44 N2 O19	10.314	Sialylated	Donor A_2	1001710	1.67602
11010_3	C25 H44 N2 O19	8.172	Sialylated	Donor A_2	5336613	8.92899
12100_1	C26 H47 N O20	6.95	Fucosylated	Donor A_2		0
21100_1	C28 H50 N2 O20	10.692	Fucosylated	Donor A_2		0
21100_2	C28 H50 N2 O20	7.638	Fucosylated	Donor A_2		0
21100_3	C28 H50 N2 O20	9.885	Fucosylated	Donor A_2	155477	0.260137
21100_4	C28 H50 N2 O20	12.431	Fucosylated	Donor A_2	34739	0.0581238
21100_5	C28 H50 N2 O20	18.024	Neutral	Donor A_2		0
22000_1	C28 H50 N2 O21	12.195	Neutral	Donor A_2	160167	0.267985
22000_2	C28 H50 N2 O21	13.044	Neutral	Donor A_2	35520	0.0594305
22000_3	C28 H50 N2 O21	11.533	Neutral	Donor A_2	5097802	8.52942
22000_4	C28 H50 N2 O21	12.781	Neutral	Donor A_2		0
21101_1	C28 H50 N2 O23 S	8.811	Sulfated	Donor A_2	518959	0.8683
22001_1	C28 H50 N2 O24 S	11.949	Sulfated	Donor A_2		0
31000_1	C30 H53 N3 O21	10.763	Neutral	Donor A_2	196813	0.329299
31000_2	C30 H53 N3 O21	12.165	Neutral	Donor A_2	618421	1.03472
31000_3	C30 H53 N3 O21	12.531	Neutral	Donor A_2	76595	0.128155
31001_1	C30 H53 N3 O24 S	13.172	Sulfated	Donor A_2	41164	0.0688738
31001_2	C30 H53 N3 O24 S	12.434	Sulfated	Donor A_2		0
21010_1	C33 H57 N3 O24	12.376	Sialylated	Donor A_2	119296	0.199601
21010_2	C33 H57 N3 O24	14.887	Sialylated	Donor A_2	163419	0.273426
21010_3	C33 H57 N3 O24	10.685	Sialylated	Donor A_2	693969	1.16112
21010_4	C33 H57 N3 O24	11.433	Sialylated	Donor A_2	1599513	2.67624
22100_1	C34 H60 N2 O25	13.157	Fucosylated	Donor A_2	13659	0.0228537
22100_2	C34 H60 N2 O25	9.785	Fucosylated	Donor A_2	1246379	2.08539
22100_3	C34 H60 N2 O25	10.484	Fucosylated	Donor A_2	198959	0.33289
22100_4	C34 H60 N2 O25	14.928	Fucosylated	Donor A_2	24089	0.0403047
22100_5	C34 H60 N2 O25	18.157	Fucosylated	Donor A_2	320164	0.535685
23000_1	C34 H60 N2 O26	14.009	Neutral	Donor A_2	39622	0.0662938
22101_1	C34 H60 N2 O28 S	10.264	Sulfated	Donor A_2	909498	1.52173
22101_2	C34 H60 N2 O28 S	11.346	Sulfated	Donor A_2	593539	0.993084
22101_3	C34 H60 N2 O28 S	9.887	Sulfated	Donor A_2		0
22101_4	C34 H60 N2 O28 S	11	Sulfated	Donor A_2		0
22101_5	C34 H60 N2 O28 S	11.849	Sulfated	Donor A_2	157923	0.26423
31100_1	C36 H63 N3 O25	15.412	Fucosylated	Donor A_2		0
31100_2	C36 H63 N3 O25	10.534	Fucosylated	Donor A_2	157730	0.263907
31100_3	C36 H63 N3 O25	11.516	Fucosylated	Donor A_2		0
32000_1	C36 H63 N3 O26	14.738	Neutral	Donor A_2	92257	0.15436
32000_2	C36 H63 N3 O26	13.839	Neutral	Donor A_2	230838	0.386228
32000_3	C36 H63 N3 O26	12.218	Neutral	Donor A_2	300086	0.502091
32000_4	C36 H63 N3 O26	12.798	Neutral	Donor A_2	107102	0.179198
32000_5	C36 H63 N3 O26	13.164	Neutral	Donor A_2	68958	0.115378
32000_6	C36 H63 N3 O26	14.246	Sulfated	Donor A_2	1357807	2.27182
31101_1	C36 H63 N3 O28 S	11.108	Sulfated	Donor A_2	33667	0.0563302
31101_2	C36 H63 N3 O28 S	12.265	Sulfated	Donor A_2		0
32001_1	C36 H63 N3 O29 S	14.841	Sulfated	Donor A_2	352285	0.589428
32001_2	C36 H63 N3 O29 S	14.429	Sulfated	Donor A_2		0
41000_1	C38 H66 N4 O26	11.757	Neutral	Donor A_2	18269	0.0305669
21110_1	C39 H67 N3 O28	10.818	Sialylated	Donor A_2	301858	0.505056
21110_2	C39 H67 N3 O28	9.336	Sialylated	Donor A_2	2352851	3.93669
21110_3	C39 H67 N3 O28	13.513	Sialylated	Donor A_2		0
21110_4	C39 H67 N3 O28	13.913	Sialylated	Donor A_2		0
22010_1	C39 H67 N3 O29	14.47	Sialylated	Donor A_2	2403224	4.02097
22010_2	C39 H67 N3 O29	16.585	Sialylated	Donor A_2		0
22010_3	C39 H67 N3 O29	13.694	Sialylated	Donor A_2	18829	0.0315039
22010_4	C39 H67 N3 O29	13.921	Sialylated	Donor A_2	54839	0.0917543
22010_5	C39 H67 N3 O29	17.085	Sialylated	Donor A_2	187306	0.313392
22200_1	C40 H70 N2 O29	10.768	Fucosylated	Donor A_2	20149	0.0337124
22200_2	C40 H70 N2 O29	11.236	Fucosylated	Donor A_2		0
22200_3	C40 H70 N2 O29	13.197	Fucosylated	Donor A_2		0
22200_4	C40 H70 N2 O29	14.695	Fucosylated	Donor A_2		0
22200_5	C40 H70 N2 O29	18.09	Fucosylated	Donor A_2	189807	0.317577
22200_6	C40 H70 N2 O29	18.873	Fucosylated	Donor A_2		0
31010_1	C41 H70 N4 O29	13.676	Sialylated	Donor A_2	78411	0.131194
31010_2	C41 H70 N4 O29	12.964	Sialylated	Donor A_2		0
31010_3	C41 H70 N4 O29	17.225	Fucosylated	Donor A_2		0
32100_1	C42 H73 N3 O30	18.225	Fucosylated	Donor A_2		0
32100_2	C42 H73 N3 O30	11.499	Fucosylated	Donor A_2	180942	0.302744
32100_3	C42 H73 N3 O30	12.714	Fucosylated	Donor A_2	490526	0.820727
32100_4	C42 H73 N3 O30	13.563	Fucosylated	Donor A_2	157581	0.263658
32100_5	C42 H73 N3 O30	16.11	Fucosylated	Donor A_2		0
32100_6	C42 H73 N3 O30	14.945	Fucosylated	Donor A_2		0
33000_1	C42 H73 N3 O31	16.935	Neutral	Donor A_2	173267	0.289903
33000_2	C42 H73 N3 O31	15.161	Neutral	Donor A_2	568694	0.951514
32101_1	C42 H73 N3 O33 S	16.402	Sulfated	Donor A_2		0
32101_2	C42 H73 N3 O33 S	13.047	Sulfated	Donor A_2		0
32101_3	C42 H73 N3 O33 S	15.094	Sulfated	Donor A_2	398236	0.666311
21020_1	C44 H74 N4 O32	17.301	Sialylated	Donor A_2	594436	0.994585
21020_2	C44 H74 N4 O32	14.315	Sialylated	Donor A_2		0
21020_3	C44 H74 N4 O32	15.311	Sialylated	Donor A_2		0
22110_1	C45 H77 N3 O33	12.748	Sialylated	Donor A_2	2383721	3.98834
22110_2	C45 H77 N3 O33	11.549	Sialylated	Donor A_2	128385	0.214808
22110_3	C45 H77 N3 O33	13.547	Sialylated	Donor A_2	200687	0.335781
22110_4	C45 H77 N3 O33	16.676	Sialylated	Donor A_2		0
22111_1	C45 H77 N3 O36 S	13.144	Sulfated	Donor A_2	174785	0.292443
22111_2	C45 H77 N3 O36 S	12.049	Sulfated/Sialylated	Donor A_2		0
22111_3	C45 H77 N3 O36 S	12.598	Sulfated/Sialylated	Donor A_2		0
23200_1	C46 H80 N2 O34	10.86	Fucosylated	Donor A_2	18665	0.0312295
31110_1	C47 H80 N4 O33	11.974	Sialylated	Donor A_2		0
31110_2	C47 H80 N4 O33	13.78	Sialylated	Donor A_2	623406	1.04306
31110_3	C47 H80 N4 O33	11.169	Sialylated	Donor A_2		0
31110_4	C47 H80 N4 O33	12.415	Sialylated	Donor A_2		0
32010_1	C47 H80 N4 O34	14.177	Sialylated	Donor A_2		0
32010_2	C47 H80 N4 O34	18.336	Sialylated	Donor A_2	587514	0.983003
32010_3	C47 H80 N4 O34	14.928	Sialylated	Donor A_2		0
32010_4	C47 H80 N4 O34	17.957	Sialylated	Donor A_2		0
32200_1	C48 H83 N3 O34	12.311	Fucosylated	Donor A_2	45015	0.0753172
32200_2	C48 H83 N3 O34	14.498	Fucosylated	Donor A_2		0
32200_3	C48 H83 N3 O34	13.813	Fucosylated	Donor A_2		0
32200_4	C48 H83 N3 O34	15.943	Fucosylated	Donor A_2		0
32200_5	C48 H83 N3 O34	17.325	Fucosylated	Donor A_2		0
32200_6	C48 H83 N3 O34	11.799	Fucosylated	Donor A_2	70202	0.117459
32200_7	C48 H83 N3 O34	11.15	Fucosylated	Donor A_2	45901	0.0767996
32200_8	C48 H83 N3 O34	10.384	Fucosylated	Donor A_2	14522	0.0242976
33100_1	C48 H83 N3 O35	13.18	Fucosylated	Donor A_2	318135	0.53229
32201_1	C48 H83 N3 O37 S	14.856	Sulfated	Donor A_2		0
32201_2	C48 H83 N3 O37 S	12.541	Sulfated	Donor A_2	56015	0.0937219
32201_3	C48 H83 N3 O37 S	11.945	Sulfated	Donor A_2	36170	0.0605181
32201_4	C48 H83 N3 O37 S	13.996	Sulfated	Donor A_2		0
21120_1	C50 H84 N4 O36	13.06	Sialylated	Donor A_2	4030912	6.74435
21120_2	C50 H84 N4 O36	10.567	Sialylated	Donor A_2		0
21120_3	C50 H84 N4 O36	12.032	Sialylated	Donor A_2		0
42100_1	C50 H86 N4 O35	14.811	Fucosylated	Donor A_2		0
43000_1	C50 H86 N4 O36	15.568	Neutral	Donor A_2		0
32110_1	C53 H90 N4 O38	13.322	Sialylated	Donor A_2		0
32110_2	C53 H90 N4 O38	14.222	Sialylated	Donor A_2		0
32110_3	C53 H90 N4 O38	15.89	Sialylated	Donor A_2	879889	1.47219
32110_4	C53 H90 N4 O38	15.461	Sialylated	Donor A_2		0
33200_1	C54 H93 N3 O39	13.682	Fucosylated	Donor A_2	42238	0.0706708
33200_2	C54 H93 N3 O39	11.816	Fucosylated	Donor A_2	512101	0.856825
43100_1	C56 H96 N4 O40	16.139	Fucosylated	Donor A_2	519763	0.869645
43100_2	C56 H96 N4 O40	13.616	Fucosylated	Donor A_2	131011	0.219202
43100_3	C56 H96 N4 O40	14.728	Fucosylated	Donor A_2	102272	0.171117
53000_1	C58 H99 N5 O41	15.823	Neutral	Donor A_2	60443	0.101131
32210_1	C59 H100 N4 O42	15.054	Sialylated	Donor A_2	94420	0.157979
32210_2	C59 H100 N4 O42	14.614	Sialylated	Donor A_2	90669	0.151703
32210_3	C59 H100 N4 O42	13.014	Sialylated	Donor A_2		0
32210_4	C59 H100 N4 O42	15.544	Sialylated	Donor A_2		0
32210_5	C59 H100 N4 O42	14.079	Sialylated	Donor A_2		0
32210_6	C59 H100 N4 O42	12.148	Sialylated	Donor A_2	47671	0.0797611
32210_7	C59 H100 N4 O42	11.2	Sialylated	Donor A_2		0
33110_1	C59 H100 N4 O43	16.302	Sialylated	Donor A_2	32500	0.0543776
33110_2	C59 H100 N4 O43	15.341	Sialylated	Donor A_2	491432	0.822243
32211_1	C59 H100 N4 O45 S	14.17	Sulfated/Sialylated	Donor A_2		0
32211_2	C59 H100 N4 O45 S	15.174	Sulfated/Sialylated	Donor A_2	335939	0.562079
32120_1	C64 H107 N5 O46	18.653	Sialylated	Donor A_2	513381	0.858967
32120_2	C64 H107 N5 O46	19.135	Sialylated	Donor A_2	377479	0.631582
32120_3	C64 H107 N5 O46	18.04	Sialylated	Donor A_2		0
11000_1	C14 H27 N O11	7.583	Neutral	Donor A_4	27029	0.0539997
11000_2	C14 H27 N O11	4.405	Neutral	Donor A_4	524556	1.04798
11000_3	C14 H27 N O11	9.272	Neutral	Donor A_4	163018	0.325685
11000_4	C14 H27 N O11	5.274	Neutral	Donor A_4		0
20000_1	C16 H30 N2 O11	4.959	Neutral	Donor A_4	583614	1.16597
20000_2	C16 H30 N2 O11	5.74	Neutral	Donor A_4		0
20000_3	C16 H30 N2 O11	7.954	Neutral	Donor A_4	2671797	5.33784
10010_1	C19 H34 N2 O14	7.448	Sialylated	Donor A_4		0
10010_2	C19 H34 N2 O14	6.758	Sialylated	Donor A_4	15667749	31.3017
10010_3	C19 H34 N2 O14	8.037	Sialylated	Donor A_4	9823	0.0196248
11100_1	C20 H37 N O15	17.734	Fucosylated	Donor A_4		0
11100_2	C20 H37 N O15	12.395	Fucosylated	Donor A_4		0
11100_3	C20 H37 N O15	7.555	Fucosylated	Donor A_4		0
12000_1	C20 H37 N O16	10.03	Neutral	Donor A_4		0
21000_1	C22 H40 N2 O16	9.361	Neutral	Donor A_4	48894	0.0976826
21000_2	C22 H40 N2 O16	9.971	Neutral	Donor A_4	212697	0.424936
21000_3	C22 H40 N2 O16	7.322	Neutral	Donor A_4	150302	0.30028
21000_4	C22 H40 N2 O16	8.803	Neutral	Donor A_4	500100	0.999122
21000_5	C22 H40 N2 O16	10.351	Neutral	Donor A_4	1217252	2.43188
21001_1	C22 H40 N2 O19 S	9.893	Sulfated	Donor A_4	79547	0.158923
30000_1	C24 H43 N3 O16	9.435	Neutral	Donor A_4	19648	0.0392536
11010_1	C25 H44 N2 O19	9.944	Sialylated	Donor A_4		0
11010_2	C25 H44 N2 O19	10.314	Sialylated	Donor A_4	93150	0.186099
11010_3	C25 H44 N2 O19	8.172	Sialylated	Donor A_4	4969143	9.92758
12100_1	C26 H47 N O20	6.95	Fucosylated	Donor A_4		0
21100_1	C28 H50 N2 O20	10.692	Fucosylated	Donor A_4		0
21100_2	C28 H50 N2 O20	7.638	Fucosylated	Donor A_4		0
21100_3	C28 H50 N2 O20	9.885	Fucosylated	Donor A_4	162084	0.323819
21100_4	C28 H50 N2 O20	12.431	Fucosylated	Donor A_4		0
21100_5	C28 H50 N2 O20	18.024	Neutral	Donor A_4		0
22000_1	C28 H50 N2 O21	12.195	Neutral	Donor A_4		0
22000_2	C28 H50 N2 O21	13.044	Neutral	Donor A_4		0
22000_3	C28 H50 N2 O21	11.533	Neutral	Donor A_4	1185111	2.36767
22000_4	C28 H50 N2 O21	12.781	Neutral	Donor A_4	114286	0.228326
21101_1	C28 H50 N2 O23 S	8.811	Sulfated	Donor A_4	135881	0.271469
22001_1	C28 H50 N2 O24 S	11.949	Sulfated	Donor A_4		0
31000_1	C30 H53 N3 O21	10.763	Neutral	Donor A_4	129025	0.257772
31000_2	C30 H53 N3 O21	12.165	Neutral	Donor A_4	613544	1.22577
31000_3	C30 H53 N3 O21	12.531	Neutral	Donor A_4	205666	0.410889
31001_1	C30 H53 N3 O24 S	13.172	Sulfated	Donor A_4	44217	0.0883387
31001_2	C30 H53 N3 O24 S	12.434	Sulfated	Donor A_4		0
21010_1	C33 H57 N3 O24	12.376	Sialylated	Donor A_4	55097	0.110075
21010_2	C33 H57 N3 O24	14.887	Sialylated	Donor A_4	72885	0.145613
21010_3	C33 H57 N3 O24	10.685	Sialylated	Donor A_4	579009	1.15677
21010_4	C33 H57 N3 O24	11.433	Sialylated	Donor A_4	51331	0.102551
22100_1	C34 H60 N2 O25	13.157	Fucosylated	Donor A_4		0
22100_2	C34 H60 N2 O25	9.785	Fucosylated	Donor A_4	966653	1.93122
22100_3	C34 H60 N2 O25	10.484	Fucosylated	Donor A_4	177746	0.355109
22100_4	C34 H60 N2 O25	14.928	Fucosylated	Donor A_4	20472	0.0408999
22100_5	C34 H60 N2 O25	18.157	Fucosylated	Donor A_4		0
23000_1	C34 H60 N2 O26	14.009	Neutral	Donor A_4		0
22101_1	C34 H60 N2 O28 S	10.264	Sulfated	Donor A_4	914317	1.82666
22101_2	C34 H60 N2 O28 S	11.346	Sulfated	Donor A_4	156154	0.311971
22101_3	C34 H60 N2 O28 S	9.887	Sulfated	Donor A_4		0
22101_4	C34 H60 N2 O28 S	11	Sulfated	Donor A_4	105312	0.210397
22101_5	C34 H60 N2 O28 S	11.849	Sulfated	Donor A_4	38536	0.0769889
31100_1	C36 H63 N3 O25	15.412	Fucosylated	Donor A_4		0
31100_2	C36 H63 N3 O25	10.534	Fucosylated	Donor A_4	461969	0.922942
31100_3	C36 H63 N3 O25	11.516	Fucosylated	Donor A_4	11813	0.0236005
32000_1	C36 H63 N3 O26	14.738	Neutral	Donor A_4	53394	0.106673
32000_2	C36 H63 N3 O26	13.839	Neutral	Donor A_4	167005	0.33365
32000_3	C36 H63 N3 O26	12.218	Neutral	Donor A_4	344434	0.688126
32000_4	C36 H63 N3 O26	12.798	Neutral	Donor A_4	120126	0.239993
32000_5	C36 H63 N3 O26	13.164	Neutral	Donor A_4		0
32000_6	C36 H63 N3 O26	14.246	Sulfated	Donor A_4	1302465	2.60212
31101_1	C36 H63 N3 O28 S	11.108	Sulfated	Donor A_4	45735	0.0913714
31101_2	C36 H63 N3 O28 S	12.265	Sulfated	Donor A_4		0
32001_1	C36 H63 N3 O29 S	14.841	Sulfated	Donor A_4	162580	0.32481
32001_2	C36 H63 N3 O29 S	14.429	Sulfated	Donor A_4		0
41000_1	C38 H66 N4 O26	11.757	Neutral	Donor A_4		0
21110_1	C39 H67 N3 O28	10.818	Sialylated	Donor A_4	545991	1.09081
21110_2	C39 H67 N3 O28	9.336	Sialylated	Donor A_4	3172215	6.33759
21110_3	C39 H67 N3 O28	13.513	Sialylated	Donor A_4		0
21110_4	C39 H67 N3 O28	13.913	Sialylated	Donor A_4		0
22010_1	C39 H67 N3 O29	14.47	Sialylated	Donor A_4	52266	0.104419
22010_2	C39 H67 N3 O29	16.585	Sialylated	Donor A_4		0
22010_3	C39 H67 N3 O29	13.694	Sialylated	Donor A_4		0
22010_4	C39 H67 N3 O29	13.921	Sialylated	Donor A_4		0
22010_5	C39 H67 N3 O29	17.085	Sialylated	Donor A_4	73024	0.145891
22200_1	C40 H70 N2 O29	10.768	Fucosylated	Donor A_4		0
22200_2	C40 H70 N2 O29	11.236	Fucosylated	Donor A_4		0
22200_3	C40 H70 N2 O29	13.197	Fucosylated	Donor A_4		0
22200_4	C40 H70 N2 O29	14.695	Fucosylated	Donor A_4	81529	0.162882
22200_5	C40 H70 N2 O29	18.09	Fucosylated	Donor A_4		0
22200_6	C40 H70 N2 O29	18.873	Fucosylated	Donor A_4		0
31010_1	C41 H70 N4 O29	13.676	Sialylated	Donor A_4	19971	0.039899
31010_2	C41 H70 N4 O29	12.964	Sialylated	Donor A_4	8386	0.0167539
31010_3	C41 H70 N4 O29	17.225	Fucosylated	Donor A_4		0
32100_1	C42 H73 N3 O30	18.225	Fucosylated	Donor A_4		0
32100_2	C42 H73 N3 O30	11.499	Fucosylated	Donor A_4	159599	0.318854
32100_3	C42 H73 N3 O30	12.714	Fucosylated	Donor A_4	797528	1.59334
32100_4	C42 H73 N3 O30	13.563	Fucosylated	Donor A_4	176902	0.353423
32100_5	C42 H73 N3 O30	16.11	Fucosylated	Donor A_4		0
32100_6	C42 H73 N3 O30	14.945	Fucosylated	Donor A_4		0
33000_1	C42 H73 N3 O31	16.935	Neutral	Donor A_4	19911	0.0397791
33000_2	C42 H73 N3 O31	15.161	Neutral	Donor A_4	121080	0.241899
32101_1	C42 H73 N3 O33 S	16.402	Sulfated	Donor A_4		0
32101_2	C42 H73 N3 O33 S	13.047	Sulfated	Donor A_4		0
32101_3	C42 H73 N3 O33 S	15.094	Sulfated	Donor A_4	168879	0.337394
21020_1	C44 H74 N4 O32	17.301	Sialylated	Donor A_4	190467	0.380523
21020_2	C44 H74 N4 O32	14.315	Sialylated	Donor A_4		0
21020_3	C44 H74 N4 O32	15.311	Sialylated	Donor A_4		0
22110_1	C45 H77 N3 O33	12.748	Sialylated	Donor A_4	240919	0.481319
22110_2	C45 H77 N3 O33	11.549	Sialylated	Donor A_4	180336	0.360283
22110_3	C45 H77 N3 O33	13.547	Sialylated	Donor A_4	65461	0.130781
22110_4	C45 H77 N3 O33	16.676	Sialylated	Donor A_4		0
22111_1	C45 H77 N3 O36 S	13.144	Sulfated	Donor A_4	160039	0.319733
22111_2	C45 H77 N3 O36 S	12.049	Sulfated/Sialylated	Donor A_4		0
22111_3	C45 H77 N3 O36 S	12.598	Sulfated/Sialylated	Donor A_4		0
23200_1	C46 H80 N2 O34	10.86	Fucosylated	Donor A_4	46342	0.0925841
31110_1	C47 H80 N4 O33	11.974	Sialylated	Donor A_4	33789	0.0675052
31110_2	C47 H80 N4 O33	13.78	Sialylated	Donor A_4	1100727	2.19908
31110_3	C47 H80 N4 O33	11.169	Sialylated	Donor A_4		0
31110_4	C47 H80 N4 O33	12.415	Sialylated	Donor A_4		0
32010_1	C47 H80 N4 O34	14.177	Sialylated	Donor A_4		0
32010_2	C47 H80 N4 O34	18.336	Sialylated	Donor A_4	226308	0.452128
32010_3	C47 H80 N4 O34	14.928	Sialylated	Donor A_4		0
32010_4	C47 H80 N4 O34	17.957	Sialylated	Donor A_4		0
32200_1	C48 H83 N3 O34	12.311	Fucosylated	Donor A_4	34022	0.0679707
32200_2	C48 H83 N3 O34	14.498	Fucosylated	Donor A_4		0
32200_3	C48 H83 N3 O34	13.813	Fucosylated	Donor A_4		0
32200_4	C48 H83 N3 O34	15.943	Fucosylated	Donor A_4	48201	0.0962981
32200_5	C48 H83 N3 O34	17.325	Fucosylated	Donor A_4		0
32200_6	C48 H83 N3 O34	11.799	Fucosylated	Donor A_4	158571	0.3168
32200_7	C48 H83 N3 O34	11.15	Fucosylated	Donor A_4	106164	0.212099
32200_8	C48 H83 N3 O34	10.384	Fucosylated	Donor A_4	57816	0.115507
33100_1	C48 H83 N3 O35	13.18	Fucosylated	Donor A_4	102593	0.204965
32201_1	C48 H83 N3 O37 S	14.856	Sulfated	Donor A_4		0
32201_2	C48 H83 N3 O37 S	12.541	Sulfated	Donor A_4	78706	0.157242
32201_3	C48 H83 N3 O37 S	11.945	Sulfated	Donor A_4		0
32201_4	C48 H83 N3 O37 S	13.996	Sulfated	Donor A_4		0
21120_1	C50 H84 N4 O36	13.06	Sialylated	Donor A_4	2799890	5.59374
21120_2	C50 H84 N4 O36	10.567	Sialylated	Donor A_4		0
21120_3	C50 H84 N4 O36	12.032	Sialylated	Donor A_4		0
42100_1	C50 H86 N4 O35	14.811	Fucosylated	Donor A_4	598404	1.19552
43000_1	C50 H86 N4 O36	15.568	Neutral	Donor A_4	38241	0.0763996
32110_1	C53 H90 N4 O38	13.322	Sialylated	Donor A_4	21621	0.0431954
32110_2	C53 H90 N4 O38	14.222	Sialylated	Donor A_4	107498	0.214764
32110_3	C53 H90 N4 O38	15.89	Sialylated	Donor A_4	539114	1.07707
32110_4	C53 H90 N4 O38	15.461	Sialylated	Donor A_4		0
33200_1	C54 H93 N3 O39	13.682	Fucosylated	Donor A_4		0
33200_2	C54 H93 N3 O39	11.816	Fucosylated	Donor A_4	287397	0.574175
43100_1	C56 H96 N4 O40	16.139	Fucosylated	Donor A_4	476387	0.951747
43100_2	C56 H96 N4 O40	13.616	Fucosylated	Donor A_4	91334	0.182471
43100_3	C56 H96 N4 O40	14.728	Fucosylated	Donor A_4		0
53000_1	C58 H99 N5 O41	15.823	Neutral	Donor A_4		0
32210_1	C59 H100 N4 O42	15.054	Sialylated	Donor A_4	145485	0.290656
32210_2	C59 H100 N4 O42	14.614	Sialylated	Donor A_4	179367	0.358347
32210_3	C59 H100 N4 O42	13.014	Sialylated	Donor A_4		0
32210_4	C59 H100 N4 O42	15.544	Sialylated	Donor A_4		0
32210_5	C59 H100 N4 O42	14.079	Sialylated	Donor A_4		0
32210_6	C59 H100 N4 O42	12.148	Sialylated	Donor A_4	69297	0.138445
32210_7	C59 H100 N4 O42	11.2	Sialylated	Donor A_4	190024	0.379638
33110_1	C59 H100 N4 O43	16.302	Sialylated	Donor A_4		0
33110_2	C59 H100 N4 O43	15.341	Sialylated	Donor A_4		0
32211_1	C59 H100 N4 O45 S	14.17	Sulfated/Sialylated	Donor A_4		0
32211_2	C59 H100 N4 O45 S	15.174	Sulfated/Sialylated	Donor A_4	337488	0.674249
32120_1	C64 H107 N5 O46	18.653	Sialylated	Donor A_4	335820	0.670916
32120_2	C64 H107 N5 O46	19.135	Sialylated	Donor A_4	273670	0.54675
32120_3	C64 H107 N5 O46	18.04	Sialylated	Donor A_4		0
11000_1	C14 H27 N O11	7.583	Neutral	Donor A_5	48864	0.0406937
11000_2	C14 H27 N O11	4.405	Neutral	Donor A_5		0
11000_3	C14 H27 N O11	9.272	Neutral	Donor A_5	133798	0.111426
11000_4	C14 H27 N O11	5.274	Neutral	Donor A_5	1611766	1.34227
20000_1	C16 H30 N2 O11	4.959	Neutral	Donor A_5	79925	0.0665611
20000_2	C16 H30 N2 O11	5.74	Neutral	Donor A_5	1510722	1.25812
20000_3	C16 H30 N2 O11	7.954	Neutral	Donor A_5	4691574	3.90712
10010_1	C19 H34 N2 O14	7.448	Sialylated	Donor A_5		0
10010_2	C19 H34 N2 O14	6.758	Sialylated	Donor A_5	23973656	19.9651
10010_3	C19 H34 N2 O14	8.037	Sialylated	Donor A_5		0
11100_1	C20 H37 N O15	17.734	Fucosylated	Donor A_5		0
11100_2	C20 H37 N O15	12.395	Fucosylated	Donor A_5		0
11100_3	C20 H37 N O15	7.555	Fucosylated	Donor A_5		0
12000_1	C20 H37 N O16	10.03	Neutral	Donor A_5		0
21000_1	C22 H40 N2 O16	9.361	Neutral	Donor A_5	253663	0.211249
21000_2	C22 H40 N2 O16	9.971	Neutral	Donor A_5	602919	0.502108
21000_3	C22 H40 N2 O16	7.322	Neutral	Donor A_5	281235	0.234211
21000_4	C22 H40 N2 O16	8.803	Neutral	Donor A_5		0
21000_5	C22 H40 N2 O16	10.351	Neutral	Donor A_5	4314696	3.59325
21001_1	C22 H40 N2 O19 S	9.893	Sulfated	Donor A_5	250620	0.208715
30000_1	C24 H43 N3 O16	9.435	Neutral	Donor A_5	1767415	1.47189
11010_1	C25 H44 N2 O19	9.944	Sialylated	Donor A_5		0
11010_2	C25 H44 N2 O19	10.314	Sialylated	Donor A_5	353285	0.294214
11010_3	C25 H44 N2 O19	8.172	Sialylated	Donor A_5	10965654	9.13213
12100_1	C26 H47 N O20	6.95	Fucosylated	Donor A_5		0
21100_1	C28 H50 N2 O20	10.692	Fucosylated	Donor A_5		0
21100_2	C28 H50 N2 O20	7.638	Fucosylated	Donor A_5		0
21100_3	C28 H50 N2 O20	9.885	Fucosylated	Donor A_5	533722	0.444481
21100_4	C28 H50 N2 O20	12.431	Fucosylated	Donor A_5		0
21100_5	C28 H50 N2 O20	18.024	Neutral	Donor A_5		0
22000_1	C28 H50 N2 O21	12.195	Neutral	Donor A_5		0
22000_2	C28 H50 N2 O21	13.044	Neutral	Donor A_5		0
22000_3	C28 H50 N2 O21	11.533	Neutral	Donor A_5	2684026	2.23524
22000_4	C28 H50 N2 O21	12.781	Neutral	Donor A_5	409311	0.340872
21101_1	C28 H50 N2 O23 S	8.811	Sulfated	Donor A_5	174963	0.145708
22001_1	C28 H50 N2 O24 S	11.949	Sulfated	Donor A_5	318942	0.265613
31000_1	C30 H53 N3 O21	10.763	Neutral	Donor A_5	460523	0.383521
31000_2	C30 H53 N3 O21	12.165	Neutral	Donor A_5	1597722	1.33057
31000_3	C30 H53 N3 O21	12.531	Neutral	Donor A_5	1874159	1.56079
31001_1	C30 H53 N3 O24 S	13.172	Sulfated	Donor A_5	344509	0.286905
31001_2	C30 H53 N3 O24 S	12.434	Sulfated	Donor A_5	60660	0.0505173
21010_1	C33 H57 N3 O24	12.376	Sialylated	Donor A_5	210757	0.175517
21010_2	C33 H57 N3 O24	14.887	Sialylated	Donor A_5	189010	0.157406
21010_3	C33 H57 N3 O24	10.685	Sialylated	Donor A_5	1597832	1.33067
21010_4	C33 H57 N3 O24	11.433	Sialylated	Donor A_5	6288608	5.23712
22100_1	C34 H60 N2 O25	13.157	Fucosylated	Donor A_5		0
22100_2	C34 H60 N2 O25	9.785	Fucosylated	Donor A_5	3883545	3.23419
22100_3	C34 H60 N2 O25	10.484	Fucosylated	Donor A_5	565281	0.470763
22100_4	C34 H60 N2 O25	14.928	Fucosylated	Donor A_5	180281	0.150137
22100_5	C34 H60 N2 O25	18.157	Fucosylated	Donor A_5		0
23000_1	C34 H60 N2 O26	14.009	Neutral	Donor A_5		0
22101_1	C34 H60 N2 O28 S	10.264	Sulfated	Donor A_5	1575860	1.31237
22101_2	C34 H60 N2 O28 S	11.346	Sulfated	Donor A_5	267790	0.223014
22101_3	C34 H60 N2 O28 S	9.887	Sulfated	Donor A_5		0
22101_4	C34 H60 N2 O28 S	11	Sulfated	Donor A_5	134180	0.111744
22101_5	C34 H60 N2 O28 S	11.849	Sulfated	Donor A_5	46344	0.038595
31100_1	C36 H63 N3 O25	15.412	Fucosylated	Donor A_5		0
31100_2	C36 H63 N3 O25	10.534	Fucosylated	Donor A_5	822593	0.685051
31100_3	C36 H63 N3 O25	11.516	Fucosylated	Donor A_5		0
32000_1	C36 H63 N3 O26	14.738	Neutral	Donor A_5	199675	0.166288
32000_2	C36 H63 N3 O26	13.839	Neutral	Donor A_5	570530	0.475134
32000_3	C36 H63 N3 O26	12.218	Neutral	Donor A_5	1067035	0.888621
32000_4	C36 H63 N3 O26	12.798	Neutral	Donor A_5	427154	0.355731
32000_5	C36 H63 N3 O26	13.164	Neutral	Donor A_5		0
32000_6	C36 H63 N3 O26	14.246	Sulfated	Donor A_5	2997526	2.49632
31101_1	C36 H63 N3 O28 S	11.108	Sulfated	Donor A_5	102341	0.085229
31101_2	C36 H63 N3 O28 S	12.265	Sulfated	Donor A_5	24775	0.0206325
32001_1	C36 H63 N3 O29 S	14.841	Sulfated	Donor A_5	399251	0.332494
32001_2	C36 H63 N3 O29 S	14.429	Sulfated	Donor A_5		0
41000_1	C38 H66 N4 O26	11.757	Neutral	Donor A_5	47181	0.0392921
21110_1	C39 H67 N3 O28	10.818	Sialylated	Donor A_5	1781955	1.484
21110_2	C39 H67 N3 O28	9.336	Sialylated	Donor A_5	8321485	6.93009
21110_3	C39 H67 N3 O28	13.513	Sialylated	Donor A_5		0
21110_4	C39 H67 N3 O28	13.913	Sialylated	Donor A_5		0
22010_1	C39 H67 N3 O29	14.47	Sialylated	Donor A_5		0
22010_2	C39 H67 N3 O29	16.585	Sialylated	Donor A_5		0
22010_3	C39 H67 N3 O29	13.694	Sialylated	Donor A_5		0
22010_4	C39 H67 N3 O29	13.921	Sialylated	Donor A_5	154145	0.128371
22010_5	C39 H67 N3 O29	17.085	Sialylated	Donor A_5	162885	0.13565
22200_1	C40 H70 N2 O29	10.768	Fucosylated	Donor A_5		0
22200_2	C40 H70 N2 O29	11.236	Fucosylated	Donor A_5		0
22200_3	C40 H70 N2 O29	13.197	Fucosylated	Donor A_5	9189	0.00765255
22200_4	C40 H70 N2 O29	14.695	Fucosylated	Donor A_5	367465	0.306023
22200_5	C40 H70 N2 O29	18.09	Fucosylated	Donor A_5		0
22200_6	C40 H70 N2 O29	18.873	Fucosylated	Donor A_5		0
31010_1	C41 H70 N4 O29	13.676	Sialylated	Donor A_5	79292	0.0660339
31010_2	C41 H70 N4 O29	12.964	Sialylated	Donor A_5	38841	0.0323466
31010_3	C41 H70 N4 O29	17.225	Fucosylated	Donor A_5	51572	0.0429489
32100_1	C42 H73 N3 O30	18.225	Fucosylated	Donor A_5		0
32100_2	C42 H73 N3 O30	11.499	Fucosylated	Donor A_5	744127	0.619705
32100_3	C42 H73 N3 O30	12.714	Fucosylated	Donor A_5	2983318	2.48449
32100_4	C42 H73 N3 O30	13.563	Fucosylated	Donor A_5	590078	0.491414
32100_5	C42 H73 N3 O30	16.11	Fucosylated	Donor A_5	34287	0.028554
32100_6	C42 H73 N3 O30	14.945	Fucosylated	Donor A_5		0
33000_1	C42 H73 N3 O31	16.935	Neutral	Donor A_5	130156	0.108393
33000_2	C42 H73 N3 O31	15.161	Neutral	Donor A_5	189522	0.157833
32101_1	C42 H73 N3 O33 S	16.402	Sulfated	Donor A_5		0
32101_2	C42 H73 N3 O33 S	13.047	Sulfated	Donor A_5	21234	0.0176836
32101_3	C42 H73 N3 O33 S	15.094	Sulfated	Donor A_5	295809	0.246348
21020_1	C44 H74 N4 O32	17.301	Sialylated	Donor A_5	568605	0.473531
21020_2	C44 H74 N4 O32	14.315	Sialylated	Donor A_5		0
21020_3	C44 H74 N4 O32	15.311	Sialylated	Donor A_5		0
22110_1	C45 H77 N3 O33	12.748	Sialylated	Donor A_5	1021555	0.850745
22110_2	C45 H77 N3 O33	11.549	Sialylated	Donor A_5	467032	0.388942
22110_3	C45 H77 N3 O33	13.547	Sialylated	Donor A_5	161023	0.134099
22110_4	C45 H77 N3 O33	16.676	Sialylated	Donor A_5		0
22111_1	C45 H77 N3 O36 S	13.144	Sulfated	Donor A_5	232453	0.193586
22111_2	C45 H77 N3 O36 S	12.049	Sulfated/Sialylated	Donor A_5		0
22111_3	C45 H77 N3 O36 S	12.598	Sulfated/Sialylated	Donor A_5		0
23200_1	C46 H80 N2 O34	10.86	Fucosylated	Donor A_5	53246	0.044343
31110_1	C47 H80 N4 O33	11.974	Sialylated	Donor A_5	97126	0.080886
31110_2	C47 H80 N4 O33	13.78	Sialylated	Donor A_5	1969458	1.64015
31110_3	C47 H80 N4 O33	11.169	Sialylated	Donor A_5		0
31110_4	C47 H80 N4 O33	12.415	Sialylated	Donor A_5	52234	0.0435002
32010_1	C47 H80 N4 O34	14.177	Sialylated	Donor A_5	63170	0.0526076
32010_2	C47 H80 N4 O34	18.336	Sialylated	Donor A_5	795474	0.662466
32010_3	C47 H80 N4 O34	14.928	Sialylated	Donor A_5	311543	0.259451
32010_4	C47 H80 N4 O34	17.957	Sialylated	Donor A_5		0
32200_1	C48 H83 N3 O34	12.311	Fucosylated	Donor A_5	100504	0.0836992
32200_2	C48 H83 N3 O34	14.498	Fucosylated	Donor A_5		0
32200_3	C48 H83 N3 O34	13.813	Fucosylated	Donor A_5		0
32200_4	C48 H83 N3 O34	15.943	Fucosylated	Donor A_5	197247	0.164266
32200_5	C48 H83 N3 O34	17.325	Fucosylated	Donor A_5		0
32200_6	C48 H83 N3 O34	11.799	Fucosylated	Donor A_5	555960	0.463
32200_7	C48 H83 N3 O34	11.15	Fucosylated	Donor A_5	38771	0.0322883
32200_8	C48 H83 N3 O34	10.384	Fucosylated	Donor A_5	311135	0.259111
33100_1	C48 H83 N3 O35	13.18	Fucosylated	Donor A_5	228183	0.19003
32201_1	C48 H83 N3 O37 S	14.856	Sulfated	Donor A_5		0
32201_2	C48 H83 N3 O37 S	12.541	Sulfated	Donor A_5	351117	0.292408
32201_3	C48 H83 N3 O37 S	11.945	Sulfated	Donor A_5		0
32201_4	C48 H83 N3 O37 S	13.996	Sulfated	Donor A_5		0
21120_1	C50 H84 N4 O36	13.06	Sialylated	Donor A_5	7091265	5.90557
21120_2	C50 H84 N4 O36	10.567	Sialylated	Donor A_5		0
21120_3	C50 H84 N4 O36	12.032	Sialylated	Donor A_5		0
42100_1	C50 H86 N4 O35	14.811	Fucosylated	Donor A_5	422225	0.351627
43000_1	C50 H86 N4 O36	15.568	Neutral	Donor A_5		0
32110_1	C53 H90 N4 O38	13.322	Sialylated	Donor A_5	73413	0.0611379
32110_2	C53 H90 N4 O38	14.222	Sialylated	Donor A_5	255342	0.212647
32110_3	C53 H90 N4 O38	15.89	Sialylated	Donor A_5	1321096	1.1002
32110_4	C53 H90 N4 O38	15.461	Sialylated	Donor A_5		0
33200_1	C54 H93 N3 O39	13.682	Fucosylated	Donor A_5	19304	0.0160763
33200_2	C54 H93 N3 O39	11.816	Fucosylated	Donor A_5	1031251	0.85882
43100_1	C56 H96 N4 O40	16.139	Fucosylated	Donor A_5	1392053	1.15929
43100_2	C56 H96 N4 O40	13.616	Fucosylated	Donor A_5	427167	0.355742
43100_3	C56 H96 N4 O40	14.728	Fucosylated	Donor A_5	414251	0.344986
53000_1	C58 H99 N5 O41	15.823	Neutral	Donor A_5	164398	0.13691
32210_1	C59 H100 N4 O42	15.054	Sialylated	Donor A_5		0
32210_2	C59 H100 N4 O42	14.614	Sialylated	Donor A_5	245531	0.204477
32210_3	C59 H100 N4 O42	13.014	Sialylated	Donor A_5	21732	0.0180983
32210_4	C59 H100 N4 O42	15.544	Sialylated	Donor A_5		0
32210_5	C59 H100 N4 O42	14.079	Sialylated	Donor A_5	334046	0.278192
32210_6	C59 H100 N4 O42	12.148	Sialylated	Donor A_5	180906	0.150657
32210_7	C59 H100 N4 O42	11.2	Sialylated	Donor A_5	612153	0.509798
33110_1	C59 H100 N4 O43	16.302	Sialylated	Donor A_5		0
33110_2	C59 H100 N4 O43	15.341	Sialylated	Donor A_5		0
32211_1	C59 H100 N4 O45 S	14.17	Sulfated/Sialylated	Donor A_5		0
32211_2	C59 H100 N4 O45 S	15.174	Sulfated/Sialylated	Donor A_5	575198	0.479022
32120_1	C64 H107 N5 O46	18.653	Sialylated	Donor A_5	609013	0.507183
32120_2	C64 H107 N5 O46	19.135	Sialylated	Donor A_5	460251	0.383294
32120_3	C64 H107 N5 O46	18.04	Sialylated	Donor A_5		0
11000_1	C14 H27 N O11	7.583	Neutral	Donor B_2		0
11000_2	C14 H27 N O11	4.405	Neutral	Donor B_2		0
11000_3	C14 H27 N O11	9.272	Neutral	Donor B_2	996292	4.80339
11000_4	C14 H27 N O11	5.274	Neutral	Donor B_2		0
20000_1	C16 H30 N2 O11	4.959	Neutral	Donor B_2		0
20000_2	C16 H30 N2 O11	5.74	Neutral	Donor B_2	964258	4.64895
20000_3	C16 H30 N2 O11	7.954	Neutral	Donor B_2	118141	0.56959
10010_1	C19 H34 N2 O14	7.448	Sialylated	Donor B_2	174530	0.841456
10010_2	C19 H34 N2 O14	6.758	Sialylated	Donor B_2	3135459	15.1169
10010_3	C19 H34 N2 O14	8.037	Sialylated	Donor B_2	39173	0.188864
11100_1	C20 H37 N O15	17.734	Fucosylated	Donor B_2		0
11100_2	C20 H37 N O15	12.395	Fucosylated	Donor B_2		0
11100_3	C20 H37 N O15	7.555	Fucosylated	Donor B_2		0
12000_1	C20 H37 N O16	10.03	Neutral	Donor B_2		0
21000_1	C22 H40 N2 O16	9.361	Neutral	Donor B_2	119934	0.578234
21000_2	C22 H40 N2 O16	9.971	Neutral	Donor B_2	236848	1.14191
21000_3	C22 H40 N2 O16	7.322	Neutral	Donor B_2		0
21000_4	C22 H40 N2 O16	8.803	Neutral	Donor B_2		0
21000_5	C22 H40 N2 O16	10.351	Neutral	Donor B_2		0
21001_1	C22 H40 N2 O19 S	9.893	Sulfated	Donor B_2	243667	1.17478
30000_1	C24 H43 N3 O16	9.435	Neutral	Donor B_2	679616	3.27661
11010_1	C25 H44 N2 O19	9.944	Sialylated	Donor B_2		0
11010_2	C25 H44 N2 O19	10.314	Sialylated	Donor B_2		0
11010_3	C25 H44 N2 O19	8.172	Sialylated	Donor B_2	1751687	8.44536
12100_1	C26 H47 N O20	6.95	Fucosylated	Donor B_2		0
21100_1	C28 H50 N2 O20	10.692	Fucosylated	Donor B_2		0
21100_2	C28 H50 N2 O20	7.638	Fucosylated	Donor B_2		0
21100_3	C28 H50 N2 O20	9.885	Fucosylated	Donor B_2		0
21100_4	C28 H50 N2 O20	12.431	Fucosylated	Donor B_2		0
21100_5	C28 H50 N2 O20	18.024	Neutral	Donor B_2		0
22000_1	C28 H50 N2 O21	12.195	Neutral	Donor B_2		0
22000_2	C28 H50 N2 O21	13.044	Neutral	Donor B_2		0
22000_3	C28 H50 N2 O21	11.533	Neutral	Donor B_2		0
22000_4	C28 H50 N2 O21	12.781	Neutral	Donor B_2		0
21101_1	C28 H50 N2 O23 S	8.811	Sulfated	Donor B_2		0
22001_1	C28 H50 N2 O24 S	11.949	Sulfated	Donor B_2		0
31000_1	C30 H53 N3 O21	10.763	Neutral	Donor B_2		0
31000_2	C30 H53 N3 O21	12.165	Neutral	Donor B_2	274043	1.32124
31000_3	C30 H53 N3 O21	12.531	Neutral	Donor B_2		0
31001_1	C30 H53 N3 O24 S	13.172	Sulfated	Donor B_2	859772	4.14519
31001_2	C30 H53 N3 O24 S	12.434	Sulfated	Donor B_2		0
21010_1	C33 H57 N3 O24	12.376	Sialylated	Donor B_2		0
21010_2	C33 H57 N3 O24	14.887	Sialylated	Donor B_2	95083	0.458421
21010_3	C33 H57 N3 O24	10.685	Sialylated	Donor B_2	436220	2.10313
21010_4	C33 H57 N3 O24	11.433	Sialylated	Donor B_2	2175241	10.4874
22100_1	C34 H60 N2 O25	13.157	Fucosylated	Donor B_2		0
22100_2	C34 H60 N2 O25	9.785	Fucosylated	Donor B_2	301937	1.45572
22100_3	C34 H60 N2 O25	10.484	Fucosylated	Donor B_2		0
22100_4	C34 H60 N2 O25	14.928	Fucosylated	Donor B_2		0
22100_5	C34 H60 N2 O25	18.157	Fucosylated	Donor B_2	158329	0.763347
23000_1	C34 H60 N2 O26	14.009	Neutral	Donor B_2		0
22101_1	C34 H60 N2 O28 S	10.264	Sulfated	Donor B_2	446131	2.15092
22101_2	C34 H60 N2 O28 S	11.346	Sulfated	Donor B_2		0
22101_3	C34 H60 N2 O28 S	9.887	Sulfated	Donor B_2		0
22101_4	C34 H60 N2 O28 S	11	Sulfated	Donor B_2		0
22101_5	C34 H60 N2 O28 S	11.849	Sulfated	Donor B_2		0
31100_1	C36 H63 N3 O25	15.412	Fucosylated	Donor B_2		0
31100_2	C36 H63 N3 O25	10.534	Fucosylated	Donor B_2	212689	1.02543
31100_3	C36 H63 N3 O25	11.516	Fucosylated	Donor B_2		0
32000_1	C36 H63 N3 O26	14.738	Neutral	Donor B_2	277430	1.33757
32000_2	C36 H63 N3 O26	13.839	Neutral	Donor B_2		0
32000_3	C36 H63 N3 O26	12.218	Neutral	Donor B_2	142864	0.688786
32000_4	C36 H63 N3 O26	12.798	Neutral	Donor B_2	268296	1.29353
32000_5	C36 H63 N3 O26	13.164	Neutral	Donor B_2		0
32000_6	C36 H63 N3 O26	14.246	Sulfated	Donor B_2	173369	0.835859
31101_1	C36 H63 N3 O28 S	11.108	Sulfated	Donor B_2		0
31101_2	C36 H63 N3 O28 S	12.265	Sulfated	Donor B_2		0
32001_1	C36 H63 N3 O29 S	14.841	Sulfated	Donor B_2	151955	0.732616
32001_2	C36 H63 N3 O29 S	14.429	Sulfated	Donor B_2		0
41000_1	C38 H66 N4 O26	11.757	Neutral	Donor B_2		0
21110_1	C39 H67 N3 O28	10.818	Sialylated	Donor B_2	443341	2.13747
21110_2	C39 H67 N3 O28	9.336	Sialylated	Donor B_2	1284720	6.19398
21110_3	C39 H67 N3 O28	13.513	Sialylated	Donor B_2	248790	1.19948
21110_4	C39 H67 N3 O28	13.913	Sialylated	Donor B_2		0
22010_1	C39 H67 N3 O29	14.47	Sialylated	Donor B_2		0
22010_2	C39 H67 N3 O29	16.585	Sialylated	Donor B_2		0
22010_3	C39 H67 N3 O29	13.694	Sialylated	Donor B_2		0
22010_4	C39 H67 N3 O29	13.921	Sialylated	Donor B_2	102427	0.493828
22010_5	C39 H67 N3 O29	17.085	Sialylated	Donor B_2		0
22200_1	C40 H70 N2 O29	10.768	Fucosylated	Donor B_2		0
22200_2	C40 H70 N2 O29	11.236	Fucosylated	Donor B_2		0
22200_3	C40 H70 N2 O29	13.197	Fucosylated	Donor B_2		0
22200_4	C40 H70 N2 O29	14.695	Fucosylated	Donor B_2	139606	0.673078
22200_5	C40 H70 N2 O29	18.09	Fucosylated	Donor B_2	235733	1.13653
22200_6	C40 H70 N2 O29	18.873	Fucosylated	Donor B_2		0
31010_1	C41 H70 N4 O29	13.676	Sialylated	Donor B_2	41641	0.200763
31010_2	C41 H70 N4 O29	12.964	Sialylated	Donor B_2	49550	0.238894
31010_3	C41 H70 N4 O29	17.225	Fucosylated	Donor B_2	196044	0.945181
32100_1	C42 H73 N3 O30	18.225	Fucosylated	Donor B_2	394340	1.90122
32100_2	C42 H73 N3 O30	11.499	Fucosylated	Donor B_2	47184	0.227487
32100_3	C42 H73 N3 O30	12.714	Fucosylated	Donor B_2	833793	4.01994
32100_4	C42 H73 N3 O30	13.563	Fucosylated	Donor B_2		0
32100_5	C42 H73 N3 O30	16.11	Fucosylated	Donor B_2		0
32100_6	C42 H73 N3 O30	14.945	Fucosylated	Donor B_2	42975	0.207194
33000_1	C42 H73 N3 O31	16.935	Neutral	Donor B_2		0
33000_2	C42 H73 N3 O31	15.161	Neutral	Donor B_2		0
32101_1	C42 H73 N3 O33 S	16.402	Sulfated	Donor B_2		0
32101_2	C42 H73 N3 O33 S	13.047	Sulfated	Donor B_2	441242	2.12735
32101_3	C42 H73 N3 O33 S	15.094	Sulfated	Donor B_2		0
21020_1	C44 H74 N4 O32	17.301	Sialylated	Donor B_2		0
21020_2	C44 H74 N4 O32	14.315	Sialylated	Donor B_2		0
21020_3	C44 H74 N4 O32	15.311	Sialylated	Donor B_2	164129	0.79131
22110_1	C45 H77 N3 O33	12.748	Sialylated	Donor B_2	111908	0.539539
22110_2	C45 H77 N3 O33	11.549	Sialylated	Donor B_2		0
22110_3	C45 H77 N3 O33	13.547	Sialylated	Donor B_2		0
22110_4	C45 H77 N3 O33	16.676	Sialylated	Donor B_2		0
22111_1	C45 H77 N3 O36 S	13.144	Sulfated	Donor B_2		0
22111_2	C45 H77 N3 O36 S	12.049	Sulfated/Sialylated	Donor B_2		0
22111_3	C45 H77 N3 O36 S	12.598	Sulfated/Sialylated	Donor B_2		0
23200_1	C46 H80 N2 O34	10.86	Fucosylated	Donor B_2		0
31110_1	C47 H80 N4 O33	11.974	Sialylated	Donor B_2	22701	0.109448
31110_2	C47 H80 N4 O33	13.78	Sialylated	Donor B_2	202255	0.975126
31110_3	C47 H80 N4 O33	11.169	Sialylated	Donor B_2		0
31110_4	C47 H80 N4 O33	12.415	Sialylated	Donor B_2	59345	0.286118
32010_1	C47 H80 N4 O34	14.177	Sialylated	Donor B_2	54327	0.261925
32010_2	C47 H80 N4 O34	18.336	Sialylated	Donor B_2		0
32010_3	C47 H80 N4 O34	14.928	Sialylated	Donor B_2	175977	0.848433
32010_4	C47 H80 N4 O34	17.957	Sialylated	Donor B_2	152074	0.73319
32200_1	C48 H83 N3 O34	12.311	Fucosylated	Donor B_2		0
32200_2	C48 H83 N3 O34	14.498	Fucosylated	Donor B_2		0
32200_3	C48 H83 N3 O34	13.813	Fucosylated	Donor B_2	69989	0.337436
32200_4	C48 H83 N3 O34	15.943	Fucosylated	Donor B_2	37240	0.179544
32200_5	C48 H83 N3 O34	17.325	Fucosylated	Donor B_2		0
32200_6	C48 H83 N3 O34	11.799	Fucosylated	Donor B_2	26650	0.128487
32200_7	C48 H83 N3 O34	11.15	Fucosylated	Donor B_2		0
32200_8	C48 H83 N3 O34	10.384	Fucosylated	Donor B_2		0
33100_1	C48 H83 N3 O35	13.18	Fucosylated	Donor B_2		0
32201_1	C48 H83 N3 O37 S	14.856	Sulfated	Donor B_2		0
32201_2	C48 H83 N3 O37 S	12.541	Sulfated	Donor B_2		0
32201_3	C48 H83 N3 O37 S	11.945	Sulfated	Donor B_2		0
32201_4	C48 H83 N3 O37 S	13.996	Sulfated	Donor B_2		0
21120_1	C50 H84 N4 O36	13.06	Sialylated	Donor B_2		0
21120_2	C50 H84 N4 O36	10.567	Sialylated	Donor B_2		0
21120_3	C50 H84 N4 O36	12.032	Sialylated	Donor B_2		0
42100_1	C50 H86 N4 O35	14.811	Fucosylated	Donor B_2		0
43000_1	C50 H86 N4 O36	15.568	Neutral	Donor B_2	19274	0.0929252
32110_1	C53 H90 N4 O38	13.322	Sialylated	Donor B_2	34814	0.167848
32110_2	C53 H90 N4 O38	14.222	Sialylated	Donor B_2	49214	0.237274
32110_3	C53 H90 N4 O38	15.89	Sialylated	Donor B_2	344500	1.66093
32110_4	C53 H90 N4 O38	15.461	Sialylated	Donor B_2		0
33200_1	C54 H93 N3 O39	13.682	Fucosylated	Donor B_2		0
33200_2	C54 H93 N3 O39	11.816	Fucosylated	Donor B_2	48820	0.235374
43100_1	C56 H96 N4 O40	16.139	Fucosylated	Donor B_2		0
43100_2	C56 H96 N4 O40	13.616	Fucosylated	Donor B_2	72445	0.349277
43100_3	C56 H96 N4 O40	14.728	Fucosylated	Donor B_2		0
53000_1	C58 H99 N5 O41	15.823	Neutral	Donor B_2		0
32210_1	C59 H100 N4 O42	15.054	Sialylated	Donor B_2		0
32210_2	C59 H100 N4 O42	14.614	Sialylated	Donor B_2		0
32210_3	C59 H100 N4 O42	13.014	Sialylated	Donor B_2		0
32210_4	C59 H100 N4 O42	15.544	Sialylated	Donor B_2	68418	0.329862
32210_5	C59 H100 N4 O42	14.079	Sialylated	Donor B_2	35119	0.169318
32210_6	C59 H100 N4 O42	12.148	Sialylated	Donor B_2		0
32210_7	C59 H100 N4 O42	11.2	Sialylated	Donor B_2	11407	0.0549962
33110_1	C59 H100 N4 O43	16.302	Sialylated	Donor B_2		0
33110_2	C59 H100 N4 O43	15.341	Sialylated	Donor B_2		0
32211_1	C59 H100 N4 O45 S	14.17	Sulfated/Sialylated	Donor B_2		0
32211_2	C59 H100 N4 O45 S	15.174	Sulfated/Sialylated	Donor B_2		0
32120_1	C64 H107 N5 O46	18.653	Sialylated	Donor B_2	46461	0.224001
32120_2	C64 H107 N5 O46	19.135	Sialylated	Donor B_2		0
32120_3	C64 H107 N5 O46	18.04	Sialylated	Donor B_2		0
11000_1	C14 H27 N O11	7.583	Neutral	Donor B_3		0
11000_2	C14 H27 N O11	4.405	Neutral	Donor B_3	409260	1.88436
11000_3	C14 H27 N O11	9.272	Neutral	Donor B_3	102013	0.4697
11000_4	C14 H27 N O11	5.274	Neutral	Donor B_3		0
20000_1	C16 H30 N2 O11	4.959	Neutral	Donor B_3	580484	2.67273
20000_2	C16 H30 N2 O11	5.74	Neutral	Donor B_3		0
20000_3	C16 H30 N2 O11	7.954	Neutral	Donor B_3	1815187	8.35769
10010_1	C19 H34 N2 O14	7.448	Sialylated	Donor B_3	73973	0.340595
10010_2	C19 H34 N2 O14	6.758	Sialylated	Donor B_3	5618610	25.8698
10010_3	C19 H34 N2 O14	8.037	Sialylated	Donor B_3		0
11100_1	C20 H37 N O15	17.734	Fucosylated	Donor B_3		0
11100_2	C20 H37 N O15	12.395	Fucosylated	Donor B_3		0
11100_3	C20 H37 N O15	7.555	Fucosylated	Donor B_3		0
12000_1	C20 H37 N O16	10.03	Neutral	Donor B_3		0
21000_1	C22 H40 N2 O16	9.361	Neutral	Donor B_3	34000	0.156547
21000_2	C22 H40 N2 O16	9.971	Neutral	Donor B_3	146845	0.67612
21000_3	C22 H40 N2 O16	7.322	Neutral	Donor B_3		0
21000_4	C22 H40 N2 O16	8.803	Neutral	Donor B_3	61113	0.281383
21000_5	C22 H40 N2 O16	10.351	Neutral	Donor B_3	1714044	7.89199
21001_1	C22 H40 N2 O19 S	9.893	Sulfated	Donor B_3	201104	0.925946
30000_1	C24 H43 N3 O16	9.435	Neutral	Donor B_3	189800	0.873898
11010_1	C25 H44 N2 O19	9.944	Sialylated	Donor B_3		0
11010_2	C25 H44 N2 O19	10.314	Sialylated	Donor B_3		0
11010_3	C25 H44 N2 O19	8.172	Sialylated	Donor B_3	1890185	8.703
12100_1	C26 H47 N O20	6.95	Fucosylated	Donor B_3		0
21100_1	C28 H50 N2 O20	10.692	Fucosylated	Donor B_3		0
21100_2	C28 H50 N2 O20	7.638	Fucosylated	Donor B_3		0
21100_3	C28 H50 N2 O20	9.885	Fucosylated	Donor B_3		0
21100_4	C28 H50 N2 O20	12.431	Fucosylated	Donor B_3	457017	2.10425
21100_5	C28 H50 N2 O20	18.024	Neutral	Donor B_3		0
22000_1	C28 H50 N2 O21	12.195	Neutral	Donor B_3		0
22000_2	C28 H50 N2 O21	13.044	Neutral	Donor B_3		0
22000_3	C28 H50 N2 O21	11.533	Neutral	Donor B_3	54159	0.249365
22000_4	C28 H50 N2 O21	12.781	Neutral	Donor B_3	39965	0.184011
21101_1	C28 H50 N2 O23 S	8.811	Sulfated	Donor B_3		0
22001_1	C28 H50 N2 O24 S	11.949	Sulfated	Donor B_3		0
31000_1	C30 H53 N3 O21	10.763	Neutral	Donor B_3	62188	0.286333
31000_2	C30 H53 N3 O21	12.165	Neutral	Donor B_3	120012	0.552573
31000_3	C30 H53 N3 O21	12.531	Neutral	Donor B_3	182051	0.83822
31001_1	C30 H53 N3 O24 S	13.172	Sulfated	Donor B_3	380952	1.75402
31001_2	C30 H53 N3 O24 S	12.434	Sulfated	Donor B_3		0
21010_1	C33 H57 N3 O24	12.376	Sialylated	Donor B_3		0
21010_2	C33 H57 N3 O24	14.887	Sialylated	Donor B_3	68074	0.313434
21010_3	C33 H57 N3 O24	10.685	Sialylated	Donor B_3	457806	2.10788
21010_4	C33 H57 N3 O24	11.433	Sialylated	Donor B_3	1476836	6.79981
22100_1	C34 H60 N2 O25	13.157	Fucosylated	Donor B_3		0
22100_2	C34 H60 N2 O25	9.785	Fucosylated	Donor B_3	179171	0.824959
22100_3	C34 H60 N2 O25	10.484	Fucosylated	Donor B_3		0
22100_4	C34 H60 N2 O25	14.928	Fucosylated	Donor B_3		0
22100_5	C34 H60 N2 O25	18.157	Fucosylated	Donor B_3	115511	0.531849
23000_1	C34 H60 N2 O26	14.009	Neutral	Donor B_3		0
22101_1	C34 H60 N2 O28 S	10.264	Sulfated	Donor B_3	365305	1.68198
22101_2	C34 H60 N2 O28 S	11.346	Sulfated	Donor B_3		0
22101_3	C34 H60 N2 O28 S	9.887	Sulfated	Donor B_3		0
22101_4	C34 H60 N2 O28 S	11	Sulfated	Donor B_3		0
22101_5	C34 H60 N2 O28 S	11.849	Sulfated	Donor B_3		0
31100_1	C36 H63 N3 O25	15.412	Fucosylated	Donor B_3		0
31100_2	C36 H63 N3 O25	10.534	Fucosylated	Donor B_3	51158	0.235547
31100_3	C36 H63 N3 O25	11.516	Fucosylated	Donor B_3	20274	0.0933478
32000_1	C36 H63 N3 O26	14.738	Neutral	Donor B_3	123824	0.570124
32000_2	C36 H63 N3 O26	13.839	Neutral	Donor B_3		0
32000_3	C36 H63 N3 O26	12.218	Neutral	Donor B_3	49340	0.227177
32000_4	C36 H63 N3 O26	12.798	Neutral	Donor B_3	42270	0.194624
32000_5	C36 H63 N3 O26	13.164	Neutral	Donor B_3		0
32000_6	C36 H63 N3 O26	14.246	Sulfated	Donor B_3	155164	0.714423
31101_1	C36 H63 N3 O28 S	11.108	Sulfated	Donor B_3		0
31101_2	C36 H63 N3 O28 S	12.265	Sulfated	Donor B_3		0
32001_1	C36 H63 N3 O29 S	14.841	Sulfated	Donor B_3		0
32001_2	C36 H63 N3 O29 S	14.429	Sulfated	Donor B_3	102940	0.473968
41000_1	C38 H66 N4 O26	11.757	Neutral	Donor B_3		0
21110_1	C39 H67 N3 O28	10.818	Sialylated	Donor B_3	262378	1.20807
21110_2	C39 H67 N3 O28	9.336	Sialylated	Donor B_3	871376	4.01209
21110_3	C39 H67 N3 O28	13.513	Sialylated	Donor B_3	387393	1.78368
21110_4	C39 H67 N3 O28	13.913	Sialylated	Donor B_3	46621	0.214658
22010_1	C39 H67 N3 O29	14.47	Sialylated	Donor B_3	83385	0.383931
22010_2	C39 H67 N3 O29	16.585	Sialylated	Donor B_3		0
22010_3	C39 H67 N3 O29	13.694	Sialylated	Donor B_3		0
22010_4	C39 H67 N3 O29	13.921	Sialylated	Donor B_3	51887	0.238904
22010_5	C39 H67 N3 O29	17.085	Sialylated	Donor B_3		0
22200_1	C40 H70 N2 O29	10.768	Fucosylated	Donor B_3	39539	0.18205
22200_2	C40 H70 N2 O29	11.236	Fucosylated	Donor B_3		0
22200_3	C40 H70 N2 O29	13.197	Fucosylated	Donor B_3	14564	0.0670572
22200_4	C40 H70 N2 O29	14.695	Fucosylated	Donor B_3	85527	0.393793
22200_5	C40 H70 N2 O29	18.09	Fucosylated	Donor B_3		0
22200_6	C40 H70 N2 O29	18.873	Fucosylated	Donor B_3		0
31010_1	C41 H70 N4 O29	13.676	Sialylated	Donor B_3	48041	0.221196
31010_2	C41 H70 N4 O29	12.964	Sialylated	Donor B_3		0
31010_3	C41 H70 N4 O29	17.225	Fucosylated	Donor B_3	120911	0.556712
32100_1	C42 H73 N3 O30	18.225	Fucosylated	Donor B_3	190998	0.879414
32100_2	C42 H73 N3 O30	11.499	Fucosylated	Donor B_3	17237	0.0793645
32100_3	C42 H73 N3 O30	12.714	Fucosylated	Donor B_3	540198	2.48724
32100_4	C42 H73 N3 O30	13.563	Fucosylated	Donor B_3		0
32100_5	C42 H73 N3 O30	16.11	Fucosylated	Donor B_3	7872	0.0362451
32100_6	C42 H73 N3 O30	14.945	Fucosylated	Donor B_3	70751	0.32576
33000_1	C42 H73 N3 O31	16.935	Neutral	Donor B_3		0
33000_2	C42 H73 N3 O31	15.161	Neutral	Donor B_3		0
32101_1	C42 H73 N3 O33 S	16.402	Sulfated	Donor B_3		0
32101_2	C42 H73 N3 O33 S	13.047	Sulfated	Donor B_3	252272	1.16154
32101_3	C42 H73 N3 O33 S	15.094	Sulfated	Donor B_3		0
21020_1	C44 H74 N4 O32	17.301	Sialylated	Donor B_3		0
21020_2	C44 H74 N4 O32	14.315	Sialylated	Donor B_3		0
21020_3	C44 H74 N4 O32	15.311	Sialylated	Donor B_3	142914	0.658021
22110_1	C45 H77 N3 O33	12.748	Sialylated	Donor B_3	44817	0.206351
22110_2	C45 H77 N3 O33	11.549	Sialylated	Donor B_3		0
22110_3	C45 H77 N3 O33	13.547	Sialylated	Donor B_3	9678	0.0445605
22110_4	C45 H77 N3 O33	16.676	Sialylated	Donor B_3		0
22111_1	C45 H77 N3 O36 S	13.144	Sulfated	Donor B_3		0
22111_2	C45 H77 N3 O36 S	12.049	Sulfated/Sialylated	Donor B_3		0
22111_3	C45 H77 N3 O36 S	12.598	Sulfated/Sialylated	Donor B_3		0
23200_1	C46 H80 N2 O34	10.86	Fucosylated	Donor B_3		0
31110_1	C47 H80 N4 O33	11.974	Sialylated	Donor B_3	15233	0.0701375
31110_2	C47 H80 N4 O33	13.78	Sialylated	Donor B_3	128368	0.591046
31110_3	C47 H80 N4 O33	11.169	Sialylated	Donor B_3		0
31110_4	C47 H80 N4 O33	12.415	Sialylated	Donor B_3		0
32010_1	C47 H80 N4 O34	14.177	Sialylated	Donor B_3		0
32010_2	C47 H80 N4 O34	18.336	Sialylated	Donor B_3	153837	0.708314
32010_3	C47 H80 N4 O34	14.928	Sialylated	Donor B_3	41236	0.189863
32010_4	C47 H80 N4 O34	17.957	Sialylated	Donor B_3		0
32200_1	C48 H83 N3 O34	12.311	Fucosylated	Donor B_3		0
32200_2	C48 H83 N3 O34	14.498	Fucosylated	Donor B_3		0
32200_3	C48 H83 N3 O34	13.813	Fucosylated	Donor B_3	90895	0.418509
32200_4	C48 H83 N3 O34	15.943	Fucosylated	Donor B_3	12815	0.0590043
32200_5	C48 H83 N3 O34	17.325	Fucosylated	Donor B_3	39483	0.181792
32200_6	C48 H83 N3 O34	11.799	Fucosylated	Donor B_3	15537	0.0715372
32200_7	C48 H83 N3 O34	11.15	Fucosylated	Donor B_3	15607	0.0718595
32200_8	C48 H83 N3 O34	10.384	Fucosylated	Donor B_3		0
33100_1	C48 H83 N3 O35	13.18	Fucosylated	Donor B_3		0
32201_1	C48 H83 N3 O37 S	14.856	Sulfated	Donor B_3		0
32201_2	C48 H83 N3 O37 S	12.541	Sulfated	Donor B_3		0
32201_3	C48 H83 N3 O37 S	11.945	Sulfated	Donor B_3		0
32201_4	C48 H83 N3 O37 S	13.996	Sulfated	Donor B_3		0
21120_1	C50 H84 N4 O36	13.06	Sialylated	Donor B_3		0
21120_2	C50 H84 N4 O36	10.567	Sialylated	Donor B_3		0
21120_3	C50 H84 N4 O36	12.032	Sialylated	Donor B_3		0
42100_1	C50 H86 N4 O35	14.811	Fucosylated	Donor B_3		0
43000_1	C50 H86 N4 O36	15.568	Neutral	Donor B_3		0
32110_1	C53 H90 N4 O38	13.322	Sialylated	Donor B_3		0
32110_2	C53 H90 N4 O38	14.222	Sialylated	Donor B_3	19251	0.0886376
32110_3	C53 H90 N4 O38	15.89	Sialylated	Donor B_3	239234	1.10151
32110_4	C53 H90 N4 O38	15.461	Sialylated	Donor B_3		0
33200_1	C54 H93 N3 O39	13.682	Fucosylated	Donor B_3		0
33200_2	C54 H93 N3 O39	11.816	Fucosylated	Donor B_3	28134	0.129538
43100_1	C56 H96 N4 O40	16.139	Fucosylated	Donor B_3		0
43100_2	C56 H96 N4 O40	13.616	Fucosylated	Donor B_3	15950	0.0734388
43100_3	C56 H96 N4 O40	14.728	Fucosylated	Donor B_3		0
53000_1	C58 H99 N5 O41	15.823	Neutral	Donor B_3		0
32210_1	C59 H100 N4 O42	15.054	Sialylated	Donor B_3		0
32210_2	C59 H100 N4 O42	14.614	Sialylated	Donor B_3		0
32210_3	C59 H100 N4 O42	13.014	Sialylated	Donor B_3	7339	0.033791
32210_4	C59 H100 N4 O42	15.544	Sialylated	Donor B_3	124392	0.57274
32210_5	C59 H100 N4 O42	14.079	Sialylated	Donor B_3	15725	0.0724028
32210_6	C59 H100 N4 O42	12.148	Sialylated	Donor B_3		0
32210_7	C59 H100 N4 O42	11.2	Sialylated	Donor B_3	12185	0.0561035
33110_1	C59 H100 N4 O43	16.302	Sialylated	Donor B_3		0
33110_2	C59 H100 N4 O43	15.341	Sialylated	Donor B_3		0
32211_1	C59 H100 N4 O45 S	14.17	Sulfated/Sialylated	Donor B_3		0
32211_2	C59 H100 N4 O45 S	15.174	Sulfated/Sialylated	Donor B_3		0
32120_1	C64 H107 N5 O46	18.653	Sialylated	Donor B_3	57759	0.26594
32120_2	C64 H107 N5 O46	19.135	Sialylated	Donor B_3		0
32120_3	C64 H107 N5 O46	18.04	Sialylated	Donor B_3	56798	0.261516
11000_1	C14 H27 N O11	7.583	Neutral	Donor B_4		0
11000_2	C14 H27 N O11	4.405	Neutral	Donor B_4		0
11000_3	C14 H27 N O11	9.272	Neutral	Donor B_4	923906	1.13958
11000_4	C14 H27 N O11	5.274	Neutral	Donor B_4	906427	1.11802
20000_1	C16 H30 N2 O11	4.959	Neutral	Donor B_4	90606	0.111757
20000_2	C16 H30 N2 O11	5.74	Neutral	Donor B_4	2103551	2.5946
20000_3	C16 H30 N2 O11	7.954	Neutral	Donor B_4	3417544	4.21533
10010_1	C19 H34 N2 O14	7.448	Sialylated	Donor B_4		0
10010_2	C19 H34 N2 O14	6.758	Sialylated	Donor B_4	10059948	12.4083
10010_3	C19 H34 N2 O14	8.037	Sialylated	Donor B_4		0
11100_1	C20 H37 N O15	17.734	Fucosylated	Donor B_4		0
11100_2	C20 H37 N O15	12.395	Fucosylated	Donor B_4		0
11100_3	C20 H37 N O15	7.555	Fucosylated	Donor B_4		0
12000_1	C20 H37 N O16	10.03	Neutral	Donor B_4		0
21000_1	C22 H40 N2 O16	9.361	Neutral	Donor B_4	184092	0.227066
21000_2	C22 H40 N2 O16	9.971	Neutral	Donor B_4	1017346	1.25483
21000_3	C22 H40 N2 O16	7.322	Neutral	Donor B_4		0
21000_4	C22 H40 N2 O16	8.803	Neutral	Donor B_4		0
21000_5	C22 H40 N2 O16	10.351	Neutral	Donor B_4	5187176	6.39805
21001_1	C22 H40 N2 O19 S	9.893	Sulfated	Donor B_4	688141	0.848779
30000_1	C24 H43 N3 O16	9.435	Neutral	Donor B_4	864525	1.06634
11010_1	C25 H44 N2 O19	9.944	Sialylated	Donor B_4		0
11010_2	C25 H44 N2 O19	10.314	Sialylated	Donor B_4		0
11010_3	C25 H44 N2 O19	8.172	Sialylated	Donor B_4	6623551	8.16973
12100_1	C26 H47 N O20	6.95	Fucosylated	Donor B_4		0
21100_1	C28 H50 N2 O20	10.692	Fucosylated	Donor B_4		0
21100_2	C28 H50 N2 O20	7.638	Fucosylated	Donor B_4		0
21100_3	C28 H50 N2 O20	9.885	Fucosylated	Donor B_4	40168	0.0495447
21100_4	C28 H50 N2 O20	12.431	Fucosylated	Donor B_4	922647	1.13803
21100_5	C28 H50 N2 O20	18.024	Neutral	Donor B_4		0
22000_1	C28 H50 N2 O21	12.195	Neutral	Donor B_4		0
22000_2	C28 H50 N2 O21	13.044	Neutral	Donor B_4		0
22000_3	C28 H50 N2 O21	11.533	Neutral	Donor B_4	1090914	1.34557
22000_4	C28 H50 N2 O21	12.781	Neutral	Donor B_4		0
21101_1	C28 H50 N2 O23 S	8.811	Sulfated	Donor B_4		0
22001_1	C28 H50 N2 O24 S	11.949	Sulfated	Donor B_4	516737	0.637363
31000_1	C30 H53 N3 O21	10.763	Neutral	Donor B_4		0
31000_2	C30 H53 N3 O21	12.165	Neutral	Donor B_4	667190	0.822937
31000_3	C30 H53 N3 O21	12.531	Neutral	Donor B_4	608387	0.750407
31001_1	C30 H53 N3 O24 S	13.172	Sulfated	Donor B_4	606118	0.747608
31001_2	C30 H53 N3 O24 S	12.434	Sulfated	Donor B_4	65445	0.0807223
21010_1	C33 H57 N3 O24	12.376	Sialylated	Donor B_4		0
21010_2	C33 H57 N3 O24	14.887	Sialylated	Donor B_4	903242	1.11409
21010_3	C33 H57 N3 O24	10.685	Sialylated	Donor B_4	4325700	5.33548
21010_4	C33 H57 N3 O24	11.433	Sialylated	Donor B_4	6585265	8.12251
22100_1	C34 H60 N2 O25	13.157	Fucosylated	Donor B_4		0
22100_2	C34 H60 N2 O25	9.785	Fucosylated	Donor B_4	1048676	1.29348
22100_3	C34 H60 N2 O25	10.484	Fucosylated	Donor B_4		0
22100_4	C34 H60 N2 O25	14.928	Fucosylated	Donor B_4	261218	0.322196
22100_5	C34 H60 N2 O25	18.157	Fucosylated	Donor B_4		0
23000_1	C34 H60 N2 O26	14.009	Neutral	Donor B_4		0
22101_1	C34 H60 N2 O28 S	10.264	Sulfated	Donor B_4		0
22101_2	C34 H60 N2 O28 S	11.346	Sulfated	Donor B_4		0
22101_3	C34 H60 N2 O28 S	9.887	Sulfated	Donor B_4	680336	0.839152
22101_4	C34 H60 N2 O28 S	11	Sulfated	Donor B_4		0
22101_5	C34 H60 N2 O28 S	11.849	Sulfated	Donor B_4		0
31100_1	C36 H63 N3 O25	15.412	Fucosylated	Donor B_4		0
31100_2	C36 H63 N3 O25	10.534	Fucosylated	Donor B_4	181283	0.223601
31100_3	C36 H63 N3 O25	11.516	Fucosylated	Donor B_4	187316	0.231042
32000_1	C36 H63 N3 O26	14.738	Neutral	Donor B_4	207258	0.25564
32000_2	C36 H63 N3 O26	13.839	Neutral	Donor B_4		0
32000_3	C36 H63 N3 O26	12.218	Neutral	Donor B_4	480183	0.592275
32000_4	C36 H63 N3 O26	12.798	Neutral	Donor B_4	275082	0.339296
32000_5	C36 H63 N3 O26	13.164	Neutral	Donor B_4		0
32000_6	C36 H63 N3 O26	14.246	Sulfated	Donor B_4		0
31101_1	C36 H63 N3 O28 S	11.108	Sulfated	Donor B_4		0
31101_2	C36 H63 N3 O28 S	12.265	Sulfated	Donor B_4	8975	0.0110701
32001_1	C36 H63 N3 O29 S	14.841	Sulfated	Donor B_4		0
32001_2	C36 H63 N3 O29 S	14.429	Sulfated	Donor B_4		0
41000_1	C38 H66 N4 O26	11.757	Neutral	Donor B_4		0
21110_1	C39 H67 N3 O28	10.818	Sialylated	Donor B_4		0
21110_2	C39 H67 N3 O28	9.336	Sialylated	Donor B_4	3604613	4.44606
21110_3	C39 H67 N3 O28	13.513	Sialylated	Donor B_4		0
21110_4	C39 H67 N3 O28	13.913	Sialylated	Donor B_4	93726	0.115605
22010_1	C39 H67 N3 O29	14.47	Sialylated	Donor B_4	422908	0.52163
22010_2	C39 H67 N3 O29	16.585	Sialylated	Donor B_4		0
22010_3	C39 H67 N3 O29	13.694	Sialylated	Donor B_4	171292	0.211278
22010_4	C39 H67 N3 O29	13.921	Sialylated	Donor B_4		0
22010_5	C39 H67 N3 O29	17.085	Sialylated	Donor B_4		0
22200_1	C40 H70 N2 O29	10.768	Fucosylated	Donor B_4		0
22200_2	C40 H70 N2 O29	11.236	Fucosylated	Donor B_4		0
22200_3	C40 H70 N2 O29	13.197	Fucosylated	Donor B_4		0
22200_4	C40 H70 N2 O29	14.695	Fucosylated	Donor B_4	187556	0.231338
22200_5	C40 H70 N2 O29	18.09	Fucosylated	Donor B_4	955805	1.17893
22200_6	C40 H70 N2 O29	18.873	Fucosylated	Donor B_4		0
31010_1	C41 H70 N4 O29	13.676	Sialylated	Donor B_4	19259	0.0237548
31010_2	C41 H70 N4 O29	12.964	Sialylated	Donor B_4	844791	1.042
31010_3	C41 H70 N4 O29	17.225	Fucosylated	Donor B_4	1814469	2.23803
32100_1	C42 H73 N3 O30	18.225	Fucosylated	Donor B_4	827650	1.02085
32100_2	C42 H73 N3 O30	11.499	Fucosylated	Donor B_4	250875	0.309438
32100_3	C42 H73 N3 O30	12.714	Fucosylated	Donor B_4	940483	1.16003
32100_4	C42 H73 N3 O30	13.563	Fucosylated	Donor B_4		0
32100_5	C42 H73 N3 O30	16.11	Fucosylated	Donor B_4		0
32100_6	C42 H73 N3 O30	14.945	Fucosylated	Donor B_4		0
33000_1	C42 H73 N3 O31	16.935	Neutral	Donor B_4		0
33000_2	C42 H73 N3 O31	15.161	Neutral	Donor B_4	34567	0.0426362
32101_1	C42 H73 N3 O33 S	16.402	Sulfated	Donor B_4		0
32101_2	C42 H73 N3 O33 S	13.047	Sulfated	Donor B_4	476191	0.587352
32101_3	C42 H73 N3 O33 S	15.094	Sulfated	Donor B_4	29285	0.0361212
21020_1	C44 H74 N4 O32	17.301	Sialylated	Donor B_4		0
21020_2	C44 H74 N4 O32	14.315	Sialylated	Donor B_4		0
21020_3	C44 H74 N4 O32	15.311	Sialylated	Donor B_4		0
22110_1	C45 H77 N3 O33	12.748	Sialylated	Donor B_4	311590	0.384327
22110_2	C45 H77 N3 O33	11.549	Sialylated	Donor B_4		0
22110_3	C45 H77 N3 O33	13.547	Sialylated	Donor B_4		0
22110_4	C45 H77 N3 O33	16.676	Sialylated	Donor B_4		0
22111_1	C45 H77 N3 O36 S	13.144	Sulfated	Donor B_4		0
22111_2	C45 H77 N3 O36 S	12.049	Sulfated/Sialylated	Donor B_4		0
22111_3	C45 H77 N3 O36 S	12.598	Sulfated/Sialylated	Donor B_4		0
23200_1	C46 H80 N2 O34	10.86	Fucosylated	Donor B_4		0
31110_1	C47 H80 N4 O33	11.974	Sialylated	Donor B_4		0
31110_2	C47 H80 N4 O33	13.78	Sialylated	Donor B_4	981397	1.21049
31110_3	C47 H80 N4 O33	11.169	Sialylated	Donor B_4	116953	0.144254
31110_4	C47 H80 N4 O33	12.415	Sialylated	Donor B_4	165465	0.204091
32010_1	C47 H80 N4 O34	14.177	Sialylated	Donor B_4	76084	0.0938448
32010_2	C47 H80 N4 O34	18.336	Sialylated	Donor B_4	1376686	1.69806
32010_3	C47 H80 N4 O34	14.928	Sialylated	Donor B_4	414088	0.510751
32010_4	C47 H80 N4 O34	17.957	Sialylated	Donor B_4		0
32200_1	C48 H83 N3 O34	12.311	Fucosylated	Donor B_4		0
32200_2	C48 H83 N3 O34	14.498	Fucosylated	Donor B_4		0
32200_3	C48 H83 N3 O34	13.813	Fucosylated	Donor B_4		0
32200_4	C48 H83 N3 O34	15.943	Fucosylated	Donor B_4		0
32200_5	C48 H83 N3 O34	17.325	Fucosylated	Donor B_4		0
32200_6	C48 H83 N3 O34	11.799	Fucosylated	Donor B_4	90285	0.111361
32200_7	C48 H83 N3 O34	11.15	Fucosylated	Donor B_4		0
32200_8	C48 H83 N3 O34	10.384	Fucosylated	Donor B_4		0
33100_1	C48 H83 N3 O35	13.18	Fucosylated	Donor B_4		0
32201_1	C48 H83 N3 O37 S	14.856	Sulfated	Donor B_4		0
32201_2	C48 H83 N3 O37 S	12.541	Sulfated	Donor B_4	69468	0.0856844
32201_3	C48 H83 N3 O37 S	11.945	Sulfated	Donor B_4		0
32201_4	C48 H83 N3 O37 S	13.996	Sulfated	Donor B_4	100201	0.123592
21120_1	C50 H84 N4 O36	13.06	Sialylated	Donor B_4		0
21120_2	C50 H84 N4 O36	10.567	Sialylated	Donor B_4		0
21120_3	C50 H84 N4 O36	12.032	Sialylated	Donor B_4	14534345	17.9272
42100_1	C50 H86 N4 O35	14.811	Fucosylated	Donor B_4		0
43000_1	C50 H86 N4 O36	15.568	Neutral	Donor B_4		0
32110_1	C53 H90 N4 O38	13.322	Sialylated	Donor B_4		0
32110_2	C53 H90 N4 O38	14.222	Sialylated	Donor B_4		0
32110_3	C53 H90 N4 O38	15.89	Sialylated	Donor B_4		0
32110_4	C53 H90 N4 O38	15.461	Sialylated	Donor B_4		0
33200_1	C54 H93 N3 O39	13.682	Fucosylated	Donor B_4		0
33200_2	C54 H93 N3 O39	11.816	Fucosylated	Donor B_4		0
43100_1	C56 H96 N4 O40	16.139	Fucosylated	Donor B_4		0
43100_2	C56 H96 N4 O40	13.616	Fucosylated	Donor B_4		0
43100_3	C56 H96 N4 O40	14.728	Fucosylated	Donor B_4		0
53000_1	C58 H99 N5 O41	15.823	Neutral	Donor B_4		0
32210_1	C59 H100 N4 O42	15.054	Sialylated	Donor B_4		0
32210_2	C59 H100 N4 O42	14.614	Sialylated	Donor B_4		0
32210_3	C59 H100 N4 O42	13.014	Sialylated	Donor B_4	32652	0.0402742
32210_4	C59 H100 N4 O42	15.544	Sialylated	Donor B_4		0
32210_5	C59 H100 N4 O42	14.079	Sialylated	Donor B_4		0
32210_6	C59 H100 N4 O42	12.148	Sialylated	Donor B_4	40162	0.0495373
32210_7	C59 H100 N4 O42	11.2	Sialylated	Donor B_4		0
33110_1	C59 H100 N4 O43	16.302	Sialylated	Donor B_4		0
33110_2	C59 H100 N4 O43	15.341	Sialylated	Donor B_4		0
32211_1	C59 H100 N4 O45 S	14.17	Sulfated/Sialylated	Donor B_4		0
32211_2	C59 H100 N4 O45 S	15.174	Sulfated/Sialylated	Donor B_4		0
32120_1	C64 H107 N5 O46	18.653	Sialylated	Donor B_4		0
32120_2	C64 H107 N5 O46	19.135	Sialylated	Donor B_4		0
32120_3	C64 H107 N5 O46	18.04	Sialylated	Donor B_4	362471	0.447085
11000_1	C14 H27 N O11	7.583	Neutral	Donor B_5		0
11000_2	C14 H27 N O11	4.405	Neutral	Donor B_5	98814	1.16308
11000_3	C14 H27 N O11	9.272	Neutral	Donor B_5	30686	0.361185
11000_4	C14 H27 N O11	5.274	Neutral	Donor B_5		0
20000_1	C16 H30 N2 O11	4.959	Neutral	Donor B_5	289888	3.41209
20000_2	C16 H30 N2 O11	5.74	Neutral	Donor B_5		0
20000_3	C16 H30 N2 O11	7.954	Neutral	Donor B_5	584853	6.88393
10010_1	C19 H34 N2 O14	7.448	Sialylated	Donor B_5		0
10010_2	C19 H34 N2 O14	6.758	Sialylated	Donor B_5	2681171	31.5584
10010_3	C19 H34 N2 O14	8.037	Sialylated	Donor B_5		0
11100_1	C20 H37 N O15	17.734	Fucosylated	Donor B_5		0
11100_2	C20 H37 N O15	12.395	Fucosylated	Donor B_5		0
11100_3	C20 H37 N O15	7.555	Fucosylated	Donor B_5		0
12000_1	C20 H37 N O16	10.03	Neutral	Donor B_5		0
21000_1	C22 H40 N2 O16	9.361	Neutral	Donor B_5		0
21000_2	C22 H40 N2 O16	9.971	Neutral	Donor B_5	49299	0.580267
21000_3	C22 H40 N2 O16	7.322	Neutral	Donor B_5	11095	0.130592
21000_4	C22 H40 N2 O16	8.803	Neutral	Donor B_5	48748	0.573782
21000_5	C22 H40 N2 O16	10.351	Neutral	Donor B_5	262892	3.09433
21001_1	C22 H40 N2 O19 S	9.893	Sulfated	Donor B_5	65636	0.772559
30000_1	C24 H43 N3 O16	9.435	Neutral	Donor B_5	91349	1.07521
11010_1	C25 H44 N2 O19	9.944	Sialylated	Donor B_5		0
11010_2	C25 H44 N2 O19	10.314	Sialylated	Donor B_5		0
11010_3	C25 H44 N2 O19	8.172	Sialylated	Donor B_5	543705	6.3996
12100_1	C26 H47 N O20	6.95	Fucosylated	Donor B_5		0
21100_1	C28 H50 N2 O20	10.692	Fucosylated	Donor B_5		0
21100_2	C28 H50 N2 O20	7.638	Fucosylated	Donor B_5	14438	0.16994
21100_3	C28 H50 N2 O20	9.885	Fucosylated	Donor B_5		0
21100_4	C28 H50 N2 O20	12.431	Fucosylated	Donor B_5		0
21100_5	C28 H50 N2 O20	18.024	Neutral	Donor B_5		0
22000_1	C28 H50 N2 O21	12.195	Neutral	Donor B_5		0
22000_2	C28 H50 N2 O21	13.044	Neutral	Donor B_5		0
22000_3	C28 H50 N2 O21	11.533	Neutral	Donor B_5	129775	1.5275
22000_4	C28 H50 N2 O21	12.781	Neutral	Donor B_5	14044	0.165303
21101_1	C28 H50 N2 O23 S	8.811	Sulfated	Donor B_5		0
22001_1	C28 H50 N2 O24 S	11.949	Sulfated	Donor B_5		0
31000_1	C30 H53 N3 O21	10.763	Neutral	Donor B_5		0
31000_2	C30 H53 N3 O21	12.165	Neutral	Donor B_5	135845	1.59894
31000_3	C30 H53 N3 O21	12.531	Neutral	Donor B_5	55958	0.658646
31001_1	C30 H53 N3 O24 S	13.172	Sulfated	Donor B_5	50707	0.59684
31001_2	C30 H53 N3 O24 S	12.434	Sulfated	Donor B_5	16424	0.193316
21010_1	C33 H57 N3 O24	12.376	Sialylated	Donor B_5		0
21010_2	C33 H57 N3 O24	14.887	Sialylated	Donor B_5		0
21010_3	C33 H57 N3 O24	10.685	Sialylated	Donor B_5	238213	2.80385
21010_4	C33 H57 N3 O24	11.433	Sialylated	Donor B_5	285487	3.36029
22100_1	C34 H60 N2 O25	13.157	Fucosylated	Donor B_5		0
22100_2	C34 H60 N2 O25	9.785	Fucosylated	Donor B_5	215374	2.53503
22100_3	C34 H60 N2 O25	10.484	Fucosylated	Donor B_5		0
22100_4	C34 H60 N2 O25	14.928	Fucosylated	Donor B_5		0
22100_5	C34 H60 N2 O25	18.157	Fucosylated	Donor B_5	61934	0.728986
23000_1	C34 H60 N2 O26	14.009	Neutral	Donor B_5		0
22101_1	C34 H60 N2 O28 S	10.264	Sulfated	Donor B_5		0
22101_2	C34 H60 N2 O28 S	11.346	Sulfated	Donor B_5		0
22101_3	C34 H60 N2 O28 S	9.887	Sulfated	Donor B_5	102049	1.20115
22101_4	C34 H60 N2 O28 S	11	Sulfated	Donor B_5		0
22101_5	C34 H60 N2 O28 S	11.849	Sulfated	Donor B_5		0
31100_1	C36 H63 N3 O25	15.412	Fucosylated	Donor B_5		0
31100_2	C36 H63 N3 O25	10.534	Fucosylated	Donor B_5	67460	0.794029
31100_3	C36 H63 N3 O25	11.516	Fucosylated	Donor B_5		0
32000_1	C36 H63 N3 O26	14.738	Neutral	Donor B_5	13774	0.162125
32000_2	C36 H63 N3 O26	13.839	Neutral	Donor B_5		0
32000_3	C36 H63 N3 O26	12.218	Neutral	Donor B_5	63473	0.7471
32000_4	C36 H63 N3 O26	12.798	Neutral	Donor B_5	39712	0.467425
32000_5	C36 H63 N3 O26	13.164	Neutral	Donor B_5		0
32000_6	C36 H63 N3 O26	14.246	Sulfated	Donor B_5	172287	2.02788
31101_1	C36 H63 N3 O28 S	11.108	Sulfated	Donor B_5		0
31101_2	C36 H63 N3 O28 S	12.265	Sulfated	Donor B_5		0
32001_1	C36 H63 N3 O29 S	14.841	Sulfated	Donor B_5		0
32001_2	C36 H63 N3 O29 S	14.429	Sulfated	Donor B_5	110632	1.30218
41000_1	C38 H66 N4 O26	11.757	Neutral	Donor B_5		0
21110_1	C39 H67 N3 O28	10.818	Sialylated	Donor B_5	68487	0.806117
21110_2	C39 H67 N3 O28	9.336	Sialylated	Donor B_5	241424	2.84165
21110_3	C39 H67 N3 O28	13.513	Sialylated	Donor B_5	22526	0.265139
21110_4	C39 H67 N3 O28	13.913	Sialylated	Donor B_5		0
22010_1	C39 H67 N3 O29	14.47	Sialylated	Donor B_5	50207	0.590955
22010_2	C39 H67 N3 O29	16.585	Sialylated	Donor B_5		0
22010_3	C39 H67 N3 O29	13.694	Sialylated	Donor B_5	19583	0.230499
22010_4	C39 H67 N3 O29	13.921	Sialylated	Donor B_5		0
22010_5	C39 H67 N3 O29	17.085	Sialylated	Donor B_5		0
22200_1	C40 H70 N2 O29	10.768	Fucosylated	Donor B_5		0
22200_2	C40 H70 N2 O29	11.236	Fucosylated	Donor B_5		0
22200_3	C40 H70 N2 O29	13.197	Fucosylated	Donor B_5		0
22200_4	C40 H70 N2 O29	14.695	Fucosylated	Donor B_5		0
22200_5	C40 H70 N2 O29	18.09	Fucosylated	Donor B_5	48855	0.575041
22200_6	C40 H70 N2 O29	18.873	Fucosylated	Donor B_5		0
31010_1	C41 H70 N4 O29	13.676	Sialylated	Donor B_5		0
31010_2	C41 H70 N4 O29	12.964	Sialylated	Donor B_5		0
31010_3	C41 H70 N4 O29	17.225	Fucosylated	Donor B_5	120394	1.41708
32100_1	C42 H73 N3 O30	18.225	Fucosylated	Donor B_5	26933	0.317011
32100_2	C42 H73 N3 O30	11.499	Fucosylated	Donor B_5		0
32100_3	C42 H73 N3 O30	12.714	Fucosylated	Donor B_5	93011	1.09477
32100_4	C42 H73 N3 O30	13.563	Fucosylated	Donor B_5		0
32100_5	C42 H73 N3 O30	16.11	Fucosylated	Donor B_5		0
32100_6	C42 H73 N3 O30	14.945	Fucosylated	Donor B_5	15623	0.183888
33000_1	C42 H73 N3 O31	16.935	Neutral	Donor B_5		0
33000_2	C42 H73 N3 O31	15.161	Neutral	Donor B_5		0
32101_1	C42 H73 N3 O33 S	16.402	Sulfated	Donor B_5		0
32101_2	C42 H73 N3 O33 S	13.047	Sulfated	Donor B_5	50357	0.59272
32101_3	C42 H73 N3 O33 S	15.094	Sulfated	Donor B_5		0
21020_1	C44 H74 N4 O32	17.301	Sialylated	Donor B_5		0
21020_2	C44 H74 N4 O32	14.315	Sialylated	Donor B_5		0
21020_3	C44 H74 N4 O32	15.311	Sialylated	Donor B_5		0
22110_1	C45 H77 N3 O33	12.748	Sialylated	Donor B_5	48756	0.573876
22110_2	C45 H77 N3 O33	11.549	Sialylated	Donor B_5		0
22110_3	C45 H77 N3 O33	13.547	Sialylated	Donor B_5		0
22110_4	C45 H77 N3 O33	16.676	Sialylated	Donor B_5		0
22111_1	C45 H77 N3 O36 S	13.144	Sulfated	Donor B_5		0
22111_2	C45 H77 N3 O36 S	12.049	Sulfated/Sialylated	Donor B_5		0
22111_3	C45 H77 N3 O36 S	12.598	Sulfated/Sialylated	Donor B_5		0
23200_1	C46 H80 N2 O34	10.86	Fucosylated	Donor B_5		0
31110_1	C47 H80 N4 O33	11.974	Sialylated	Donor B_5		0
31110_2	C47 H80 N4 O33	13.78	Sialylated	Donor B_5	212075	2.4962
31110_3	C47 H80 N4 O33	11.169	Sialylated	Donor B_5		0
31110_4	C47 H80 N4 O33	12.415	Sialylated	Donor B_5		0
32010_1	C47 H80 N4 O34	14.177	Sialylated	Donor B_5		0
32010_2	C47 H80 N4 O34	18.336	Sialylated	Donor B_5	57025	0.671205
32010_3	C47 H80 N4 O34	14.928	Sialylated	Donor B_5	18245	0.21475
32010_4	C47 H80 N4 O34	17.957	Sialylated	Donor B_5		0
32200_1	C48 H83 N3 O34	12.311	Fucosylated	Donor B_5		0
32200_2	C48 H83 N3 O34	14.498	Fucosylated	Donor B_5		0
32200_3	C48 H83 N3 O34	13.813	Fucosylated	Donor B_5		0
32200_4	C48 H83 N3 O34	15.943	Fucosylated	Donor B_5		0
32200_5	C48 H83 N3 O34	17.325	Fucosylated	Donor B_5		0
32200_6	C48 H83 N3 O34	11.799	Fucosylated	Donor B_5		0
32200_7	C48 H83 N3 O34	11.15	Fucosylated	Donor B_5		0
32200_8	C48 H83 N3 O34	10.384	Fucosylated	Donor B_5		0
33100_1	C48 H83 N3 O35	13.18	Fucosylated	Donor B_5		0
32201_1	C48 H83 N3 O37 S	14.856	Sulfated	Donor B_5		0
32201_2	C48 H83 N3 O37 S	12.541	Sulfated	Donor B_5		0
32201_3	C48 H83 N3 O37 S	11.945	Sulfated	Donor B_5		0
32201_4	C48 H83 N3 O37 S	13.996	Sulfated	Donor B_5		0
21120_1	C50 H84 N4 O36	13.06	Sialylated	Donor B_5		0
21120_2	C50 H84 N4 O36	10.567	Sialylated	Donor B_5		0
21120_3	C50 H84 N4 O36	12.032	Sialylated	Donor B_5	591347	6.96037
42100_1	C50 H86 N4 O35	14.811	Fucosylated	Donor B_5		0
43000_1	C50 H86 N4 O36	15.568	Neutral	Donor B_5		0
32110_1	C53 H90 N4 O38	13.322	Sialylated	Donor B_5		0
32110_2	C53 H90 N4 O38	14.222	Sialylated	Donor B_5		0
32110_3	C53 H90 N4 O38	15.89	Sialylated	Donor B_5		0
32110_4	C53 H90 N4 O38	15.461	Sialylated	Donor B_5	181246	2.13333
33200_1	C54 H93 N3 O39	13.682	Fucosylated	Donor B_5		0
33200_2	C54 H93 N3 O39	11.816	Fucosylated	Donor B_5		0
43100_1	C56 H96 N4 O40	16.139	Fucosylated	Donor B_5		0
43100_2	C56 H96 N4 O40	13.616	Fucosylated	Donor B_5		0
43100_3	C56 H96 N4 O40	14.728	Fucosylated	Donor B_5		0
53000_1	C58 H99 N5 O41	15.823	Neutral	Donor B_5		0
32210_1	C59 H100 N4 O42	15.054	Sialylated	Donor B_5		0
32210_2	C59 H100 N4 O42	14.614	Sialylated	Donor B_5		0
32210_3	C59 H100 N4 O42	13.014	Sialylated	Donor B_5		0
32210_4	C59 H100 N4 O42	15.544	Sialylated	Donor B_5	44733	0.526524
32210_5	C59 H100 N4 O42	14.079	Sialylated	Donor B_5		0
32210_6	C59 H100 N4 O42	12.148	Sialylated	Donor B_5		0
32210_7	C59 H100 N4 O42	11.2	Sialylated	Donor B_5		0
33110_1	C59 H100 N4 O43	16.302	Sialylated	Donor B_5		0
33110_2	C59 H100 N4 O43	15.341	Sialylated	Donor B_5		0
32211_1	C59 H100 N4 O45 S	14.17	Sulfated/Sialylated	Donor B_5		0
32211_2	C59 H100 N4 O45 S	15.174	Sulfated/Sialylated	Donor B_5		0
32120_1	C64 H107 N5 O46	18.653	Sialylated	Donor B_5		0
32120_2	C64 H107 N5 O46	19.135	Sialylated	Donor B_5		0
32120_3	C64 H107 N5 O46	18.04	Sialylated	Donor B_5	39367	0.463364
11000_1	C14 H27 N O11	7.583	Neutral	Donor C_1		0
11000_2	C14 H27 N O11	4.405	Neutral	Donor C_1		0
11000_3	C14 H27 N O11	9.272	Neutral	Donor C_1	20181	0.017271
11000_4	C14 H27 N O11	5.274	Neutral	Donor C_1	1499899	1.28362
20000_1	C16 H30 N2 O11	4.959	Neutral	Donor C_1		0
20000_2	C16 H30 N2 O11	5.74	Neutral	Donor C_1	379747	0.324989
20000_3	C16 H30 N2 O11	7.954	Neutral	Donor C_1	1469736	1.2578
10010_1	C19 H34 N2 O14	7.448	Sialylated	Donor C_1		0
10010_2	C19 H34 N2 O14	6.758	Sialylated	Donor C_1	4011437	3.433
10010_3	C19 H34 N2 O14	8.037	Sialylated	Donor C_1	18979	0.0162423
11100_1	C20 H37 N O15	17.734	Fucosylated	Donor C_1	2268873	1.94171
11100_2	C20 H37 N O15	12.395	Fucosylated	Donor C_1	218205	0.186741
11100_3	C20 H37 N O15	7.555	Fucosylated	Donor C_1	14597	0.0124922
12000_1	C20 H37 N O16	10.03	Neutral	Donor C_1		0
21000_1	C22 H40 N2 O16	9.361	Neutral	Donor C_1	236404	0.202315
21000_2	C22 H40 N2 O16	9.971	Neutral	Donor C_1	702922	0.601563
21000_3	C22 H40 N2 O16	7.322	Neutral	Donor C_1	215216	0.184183
21000_4	C22 H40 N2 O16	8.803	Neutral	Donor C_1	2531015	2.16605
21000_5	C22 H40 N2 O16	10.351	Neutral	Donor C_1	1072258	0.917642
21001_1	C22 H40 N2 O19 S	9.893	Sulfated	Donor C_1	186547	0.159648
30000_1	C24 H43 N3 O16	9.435	Neutral	Donor C_1	392247	0.335686
11010_1	C25 H44 N2 O19	9.944	Sialylated	Donor C_1	5615840	4.80605
11010_2	C25 H44 N2 O19	10.314	Sialylated	Donor C_1		0
11010_3	C25 H44 N2 O19	8.172	Sialylated	Donor C_1	2064179	1.76653
12100_1	C26 H47 N O20	6.95	Fucosylated	Donor C_1		0
21100_1	C28 H50 N2 O20	10.692	Fucosylated	Donor C_1		0
21100_2	C28 H50 N2 O20	7.638	Fucosylated	Donor C_1	159914	0.136855
21100_3	C28 H50 N2 O20	9.885	Fucosylated	Donor C_1		0
21100_4	C28 H50 N2 O20	12.431	Fucosylated	Donor C_1	3815558	3.26537
21100_5	C28 H50 N2 O20	18.024	Neutral	Donor C_1	621285	0.531698
22000_1	C28 H50 N2 O21	12.195	Neutral	Donor C_1	408150	0.349296
22000_2	C28 H50 N2 O21	13.044	Neutral	Donor C_1	120567	0.103182
22000_3	C28 H50 N2 O21	11.533	Neutral	Donor C_1	19550086	16.731
22000_4	C28 H50 N2 O21	12.781	Neutral	Donor C_1	703881	0.602384
21101_1	C28 H50 N2 O23 S	8.811	Sulfated	Donor C_1		0
22001_1	C28 H50 N2 O24 S	11.949	Sulfated	Donor C_1		0
31000_1	C30 H53 N3 O21	10.763	Neutral	Donor C_1	197762	0.169245
31000_2	C30 H53 N3 O21	12.165	Neutral	Donor C_1	598225	0.511963
31000_3	C30 H53 N3 O21	12.531	Neutral	Donor C_1	45806	0.0392009
31001_1	C30 H53 N3 O24 S	13.172	Sulfated	Donor C_1	25415	0.0217502
31001_2	C30 H53 N3 O24 S	12.434	Sulfated	Donor C_1	28038	0.023995
21010_1	C33 H57 N3 O24	12.376	Sialylated	Donor C_1	255428	0.218596
21010_2	C33 H57 N3 O24	14.887	Sialylated	Donor C_1		0
21010_3	C33 H57 N3 O24	10.685	Sialylated	Donor C_1	482143	0.412619
21010_4	C33 H57 N3 O24	11.433	Sialylated	Donor C_1	568113	0.486193
22100_1	C34 H60 N2 O25	13.157	Fucosylated	Donor C_1	190236	0.162805
22100_2	C34 H60 N2 O25	9.785	Fucosylated	Donor C_1	3410274	2.91852
22100_3	C34 H60 N2 O25	10.484	Fucosylated	Donor C_1	227398	0.194608
22100_4	C34 H60 N2 O25	14.928	Fucosylated	Donor C_1	737129	0.630837
22100_5	C34 H60 N2 O25	18.157	Fucosylated	Donor C_1	1304550	1.11644
23000_1	C34 H60 N2 O26	14.009	Neutral	Donor C_1	127003	0.10869
22101_1	C34 H60 N2 O28 S	10.264	Sulfated	Donor C_1		0
22101_2	C34 H60 N2 O28 S	11.346	Sulfated	Donor C_1	20875	0.0178649
22101_3	C34 H60 N2 O28 S	9.887	Sulfated	Donor C_1	142999	0.122379
22101_4	C34 H60 N2 O28 S	11	Sulfated	Donor C_1	108315	0.0926963
22101_5	C34 H60 N2 O28 S	11.849	Sulfated	Donor C_1	29607	0.0253378
31100_1	C36 H63 N3 O25	15.412	Fucosylated	Donor C_1	285374	0.244224
31100_2	C36 H63 N3 O25	10.534	Fucosylated	Donor C_1	29301	0.0250759
31100_3	C36 H63 N3 O25	11.516	Fucosylated	Donor C_1	24793	0.0212179
32000_1	C36 H63 N3 O26	14.738	Neutral	Donor C_1		0
32000_2	C36 H63 N3 O26	13.839	Neutral	Donor C_1		0
32000_3	C36 H63 N3 O26	12.218	Neutral	Donor C_1	211515	0.181015
32000_4	C36 H63 N3 O26	12.798	Neutral	Donor C_1	622633	0.532851
32000_5	C36 H63 N3 O26	13.164	Neutral	Donor C_1		0
32000_6	C36 H63 N3 O26	14.246	Sulfated	Donor C_1	1513006	1.29484
31101_1	C36 H63 N3 O28 S	11.108	Sulfated	Donor C_1		0
31101_2	C36 H63 N3 O28 S	12.265	Sulfated	Donor C_1	74884	0.064086
32001_1	C36 H63 N3 O29 S	14.841	Sulfated	Donor C_1		0
32001_2	C36 H63 N3 O29 S	14.429	Sulfated	Donor C_1	200632	0.171701
41000_1	C38 H66 N4 O26	11.757	Neutral	Donor C_1	46103	0.0394551
21110_1	C39 H67 N3 O28	10.818	Sialylated	Donor C_1	72432	0.0619875
21110_2	C39 H67 N3 O28	9.336	Sialylated	Donor C_1	590975	0.505758
21110_3	C39 H67 N3 O28	13.513	Sialylated	Donor C_1	2378297	2.03535
21110_4	C39 H67 N3 O28	13.913	Sialylated	Donor C_1	185147	0.158449
22010_1	C39 H67 N3 O29	14.47	Sialylated	Donor C_1	26586900	22.7532
22010_2	C39 H67 N3 O29	16.585	Sialylated	Donor C_1	122738	0.10504
22010_3	C39 H67 N3 O29	13.694	Sialylated	Donor C_1	71644	0.0613132
22010_4	C39 H67 N3 O29	13.921	Sialylated	Donor C_1	22443	0.0192068
22010_5	C39 H67 N3 O29	17.085	Sialylated	Donor C_1		0
22200_1	C40 H70 N2 O29	10.768	Fucosylated	Donor C_1	229521	0.196425
22200_2	C40 H70 N2 O29	11.236	Fucosylated	Donor C_1		0
22200_3	C40 H70 N2 O29	13.197	Fucosylated	Donor C_1	76743	0.0656769
22200_4	C40 H70 N2 O29	14.695	Fucosylated	Donor C_1		0
22200_5	C40 H70 N2 O29	18.09	Fucosylated	Donor C_1	518877	0.444057
22200_6	C40 H70 N2 O29	18.873	Fucosylated	Donor C_1	1919121	1.64239
31010_1	C41 H70 N4 O29	13.676	Sialylated	Donor C_1	23558	0.020161
31010_2	C41 H70 N4 O29	12.964	Sialylated	Donor C_1		0
31010_3	C41 H70 N4 O29	17.225	Fucosylated	Donor C_1	173082	0.148124
32100_1	C42 H73 N3 O30	18.225	Fucosylated	Donor C_1	1403485	1.20111
32100_2	C42 H73 N3 O30	11.499	Fucosylated	Donor C_1	507636	0.434436
32100_3	C42 H73 N3 O30	12.714	Fucosylated	Donor C_1	115174	0.0985663
32100_4	C42 H73 N3 O30	13.563	Fucosylated	Donor C_1		0
32100_5	C42 H73 N3 O30	16.11	Fucosylated	Donor C_1		0
32100_6	C42 H73 N3 O30	14.945	Fucosylated	Donor C_1		0
33000_1	C42 H73 N3 O31	16.935	Neutral	Donor C_1	399278	0.341703
33000_2	C42 H73 N3 O31	15.161	Neutral	Donor C_1	2279066	1.95043
32101_1	C42 H73 N3 O33 S	16.402	Sulfated	Donor C_1	284637	0.243593
32101_2	C42 H73 N3 O33 S	13.047	Sulfated	Donor C_1	85896	0.0735101
32101_3	C42 H73 N3 O33 S	15.094	Sulfated	Donor C_1	149546	0.127982
21020_1	C44 H74 N4 O32	17.301	Sialylated	Donor C_1		0
21020_2	C44 H74 N4 O32	14.315	Sialylated	Donor C_1		0
21020_3	C44 H74 N4 O32	15.311	Sialylated	Donor C_1		0
22110_1	C45 H77 N3 O33	12.748	Sialylated	Donor C_1	11175242	9.56381
22110_2	C45 H77 N3 O33	11.549	Sialylated	Donor C_1	20726	0.0177374
22110_3	C45 H77 N3 O33	13.547	Sialylated	Donor C_1	255645	0.218782
22110_4	C45 H77 N3 O33	16.676	Sialylated	Donor C_1	415815	0.355856
22111_1	C45 H77 N3 O36 S	13.144	Sulfated	Donor C_1	304249	0.260377
22111_2	C45 H77 N3 O36 S	12.049	Sulfated/Sialylated	Donor C_1	31212	0.0267113
22111_3	C45 H77 N3 O36 S	12.598	Sulfated/Sialylated	Donor C_1		0
23200_1	C46 H80 N2 O34	10.86	Fucosylated	Donor C_1	89144	0.0762897
31110_1	C47 H80 N4 O33	11.974	Sialylated	Donor C_1		0
31110_2	C47 H80 N4 O33	13.78	Sialylated	Donor C_1	194752	0.166669
31110_3	C47 H80 N4 O33	11.169	Sialylated	Donor C_1		0
31110_4	C47 H80 N4 O33	12.415	Sialylated	Donor C_1		0
32010_1	C47 H80 N4 O34	14.177	Sialylated	Donor C_1		0
32010_2	C47 H80 N4 O34	18.336	Sialylated	Donor C_1		0
32010_3	C47 H80 N4 O34	14.928	Sialylated	Donor C_1	548231	0.469178
32010_4	C47 H80 N4 O34	17.957	Sialylated	Donor C_1		0
32200_1	C48 H83 N3 O34	12.311	Fucosylated	Donor C_1	15107	0.0129286
32200_2	C48 H83 N3 O34	14.498	Fucosylated	Donor C_1		0
32200_3	C48 H83 N3 O34	13.813	Fucosylated	Donor C_1		0
32200_4	C48 H83 N3 O34	15.943	Fucosylated	Donor C_1	186902	0.159951
32200_5	C48 H83 N3 O34	17.325	Fucosylated	Donor C_1		0
32200_6	C48 H83 N3 O34	11.799	Fucosylated	Donor C_1	46287	0.0396126
32200_7	C48 H83 N3 O34	11.15	Fucosylated	Donor C_1	24892	0.0213027
32200_8	C48 H83 N3 O34	10.384	Fucosylated	Donor C_1		0
33100_1	C48 H83 N3 O35	13.18	Fucosylated	Donor C_1	642989	0.550272
32201_1	C48 H83 N3 O37 S	14.856	Sulfated	Donor C_1	184304	0.157728
32201_2	C48 H83 N3 O37 S	12.541	Sulfated	Donor C_1		0
32201_3	C48 H83 N3 O37 S	11.945	Sulfated	Donor C_1		0
32201_4	C48 H83 N3 O37 S	13.996	Sulfated	Donor C_1	142537	0.121984
21120_1	C50 H84 N4 O36	13.06	Sialylated	Donor C_1		0
21120_2	C50 H84 N4 O36	10.567	Sialylated	Donor C_1		0
21120_3	C50 H84 N4 O36	12.032	Sialylated	Donor C_1	320177	0.274008
42100_1	C50 H86 N4 O35	14.811	Fucosylated	Donor C_1		0
43000_1	C50 H86 N4 O36	15.568	Neutral	Donor C_1	268497	0.229781
32110_1	C53 H90 N4 O38	13.322	Sialylated	Donor C_1	58159	0.0497727
32110_2	C53 H90 N4 O38	14.222	Sialylated	Donor C_1		0
32110_3	C53 H90 N4 O38	15.89	Sialylated	Donor C_1		0
32110_4	C53 H90 N4 O38	15.461	Sialylated	Donor C_1		0
33200_1	C54 H93 N3 O39	13.682	Fucosylated	Donor C_1		0
33200_2	C54 H93 N3 O39	11.816	Fucosylated	Donor C_1	2452263	2.09865
43100_1	C56 H96 N4 O40	16.139	Fucosylated	Donor C_1		0
43100_2	C56 H96 N4 O40	13.616	Fucosylated	Donor C_1		0
43100_3	C56 H96 N4 O40	14.728	Fucosylated	Donor C_1		0
53000_1	C58 H99 N5 O41	15.823	Neutral	Donor C_1	261269	0.223595
32210_1	C59 H100 N4 O42	15.054	Sialylated	Donor C_1		0
32210_2	C59 H100 N4 O42	14.614	Sialylated	Donor C_1		0
32210_3	C59 H100 N4 O42	13.014	Sialylated	Donor C_1		0
32210_4	C59 H100 N4 O42	15.544	Sialylated	Donor C_1		0
32210_5	C59 H100 N4 O42	14.079	Sialylated	Donor C_1		0
32210_6	C59 H100 N4 O42	12.148	Sialylated	Donor C_1		0
32210_7	C59 H100 N4 O42	11.2	Sialylated	Donor C_1	60336	0.0516357
33110_1	C59 H100 N4 O43	16.302	Sialylated	Donor C_1	695822	0.595487
33110_2	C59 H100 N4 O43	15.341	Sialylated	Donor C_1	453268	0.387908
32211_1	C59 H100 N4 O45 S	14.17	Sulfated/Sialylated	Donor C_1		0
32211_2	C59 H100 N4 O45 S	15.174	Sulfated/Sialylated	Donor C_1		0
32120_1	C64 H107 N5 O46	18.653	Sialylated	Donor C_1		0
32120_2	C64 H107 N5 O46	19.135	Sialylated	Donor C_1		0
32120_3	C64 H107 N5 O46	18.04	Sialylated	Donor C_1		0
11000_1	C14 H27 N O11	7.583	Neutral	Donor C_2	8900	0.0260471
11000_2	C14 H27 N O11	4.405	Neutral	Donor C_2		0
11000_3	C14 H27 N O11	9.272	Neutral	Donor C_2	15500	0.0453629
11000_4	C14 H27 N O11	5.274	Neutral	Donor C_2		0
20000_1	C16 H30 N2 O11	4.959	Neutral	Donor C_2	117523	0.343948
20000_2	C16 H30 N2 O11	5.74	Neutral	Donor C_2		0
20000_3	C16 H30 N2 O11	7.954	Neutral	Donor C_2	3070776	8.98706
10010_1	C19 H34 N2 O14	7.448	Sialylated	Donor C_2	42679	0.124906
10010_2	C19 H34 N2 O14	6.758	Sialylated	Donor C_2	8319294	24.3476
10010_3	C19 H34 N2 O14	8.037	Sialylated	Donor C_2		0
11100_1	C20 H37 N O15	17.734	Fucosylated	Donor C_2	554311	1.62227
11100_2	C20 H37 N O15	12.395	Fucosylated	Donor C_2		0
11100_3	C20 H37 N O15	7.555	Fucosylated	Donor C_2	9564	0.0279904
12000_1	C20 H37 N O16	10.03	Neutral	Donor C_2		0
21000_1	C22 H40 N2 O16	9.361	Neutral	Donor C_2		0
21000_2	C22 H40 N2 O16	9.971	Neutral	Donor C_2	209211	0.612285
21000_3	C22 H40 N2 O16	7.322	Neutral	Donor C_2	41971	0.122834
21000_4	C22 H40 N2 O16	8.803	Neutral	Donor C_2	1131617	3.31184
21000_5	C22 H40 N2 O16	10.351	Neutral	Donor C_2	369307	1.08083
21001_1	C22 H40 N2 O19 S	9.893	Sulfated	Donor C_2	73988	0.216536
30000_1	C24 H43 N3 O16	9.435	Neutral	Donor C_2	849483	2.48613
11010_1	C25 H44 N2 O19	9.944	Sialylated	Donor C_2		0
11010_2	C25 H44 N2 O19	10.314	Sialylated	Donor C_2	294409	0.861629
11010_3	C25 H44 N2 O19	8.172	Sialylated	Donor C_2	2500690	7.31862
12100_1	C26 H47 N O20	6.95	Fucosylated	Donor C_2	11651	0.0340983
21100_1	C28 H50 N2 O20	10.692	Fucosylated	Donor C_2		0
21100_2	C28 H50 N2 O20	7.638	Fucosylated	Donor C_2	62839	0.183907
21100_3	C28 H50 N2 O20	9.885	Fucosylated	Donor C_2		0
21100_4	C28 H50 N2 O20	12.431	Fucosylated	Donor C_2	1451065	4.24675
21100_5	C28 H50 N2 O20	18.024	Neutral	Donor C_2	177935	0.520752
22000_1	C28 H50 N2 O21	12.195	Neutral	Donor C_2		0
22000_2	C28 H50 N2 O21	13.044	Neutral	Donor C_2	11776	0.0344641
22000_3	C28 H50 N2 O21	11.533	Neutral	Donor C_2	2849999	8.34092
22000_4	C28 H50 N2 O21	12.781	Neutral	Donor C_2	79209	0.231816
21101_1	C28 H50 N2 O23 S	8.811	Sulfated	Donor C_2		0
22001_1	C28 H50 N2 O24 S	11.949	Sulfated	Donor C_2		0
31000_1	C30 H53 N3 O21	10.763	Neutral	Donor C_2	37814	0.110668
31000_2	C30 H53 N3 O21	12.165	Neutral	Donor C_2	272799	0.798385
31000_3	C30 H53 N3 O21	12.531	Neutral	Donor C_2	66041	0.193278
31001_1	C30 H53 N3 O24 S	13.172	Sulfated	Donor C_2	7824	0.022898
31001_2	C30 H53 N3 O24 S	12.434	Sulfated	Donor C_2	23543	0.0689019
21010_1	C33 H57 N3 O24	12.376	Sialylated	Donor C_2	193416	0.566059
21010_2	C33 H57 N3 O24	14.887	Sialylated	Donor C_2		0
21010_3	C33 H57 N3 O24	10.685	Sialylated	Donor C_2	141847	0.415135
21010_4	C33 H57 N3 O24	11.433	Sialylated	Donor C_2	177401	0.519189
22100_1	C34 H60 N2 O25	13.157	Fucosylated	Donor C_2	49675	0.145381
22100_2	C34 H60 N2 O25	9.785	Fucosylated	Donor C_2	519835	1.52137
22100_3	C34 H60 N2 O25	10.484	Fucosylated	Donor C_2	45727	0.133826
22100_4	C34 H60 N2 O25	14.928	Fucosylated	Donor C_2	196952	0.576408
22100_5	C34 H60 N2 O25	18.157	Fucosylated	Donor C_2	208181	0.609271
23000_1	C34 H60 N2 O26	14.009	Neutral	Donor C_2	18379	0.0537887
22101_1	C34 H60 N2 O28 S	10.264	Sulfated	Donor C_2		0
22101_2	C34 H60 N2 O28 S	11.346	Sulfated	Donor C_2		0
22101_3	C34 H60 N2 O28 S	9.887	Sulfated	Donor C_2	91142	0.26674
22101_4	C34 H60 N2 O28 S	11	Sulfated	Donor C_2	47096	0.137833
22101_5	C34 H60 N2 O28 S	11.849	Sulfated	Donor C_2		0
31100_1	C36 H63 N3 O25	15.412	Fucosylated	Donor C_2	102729	0.300651
31100_2	C36 H63 N3 O25	10.534	Fucosylated	Donor C_2	18716	0.054775
31100_3	C36 H63 N3 O25	11.516	Fucosylated	Donor C_2	19460	0.0569524
32000_1	C36 H63 N3 O26	14.738	Neutral	Donor C_2	107081	0.313388
32000_2	C36 H63 N3 O26	13.839	Neutral	Donor C_2	117749	0.344609
32000_3	C36 H63 N3 O26	12.218	Neutral	Donor C_2	28912	0.084615
32000_4	C36 H63 N3 O26	12.798	Neutral	Donor C_2	79880	0.23378
32000_5	C36 H63 N3 O26	13.164	Neutral	Donor C_2		0
32000_6	C36 H63 N3 O26	14.246	Sulfated	Donor C_2	601269	1.7597
31101_1	C36 H63 N3 O28 S	11.108	Sulfated	Donor C_2	12243	0.0358309
31101_2	C36 H63 N3 O28 S	12.265	Sulfated	Donor C_2	156751	0.458754
32001_1	C36 H63 N3 O29 S	14.841	Sulfated	Donor C_2		0
32001_2	C36 H63 N3 O29 S	14.429	Sulfated	Donor C_2	139792	0.409121
41000_1	C38 H66 N4 O26	11.757	Neutral	Donor C_2	11555	0.0338173
21110_1	C39 H67 N3 O28	10.818	Sialylated	Donor C_2	44476	0.130165
21110_2	C39 H67 N3 O28	9.336	Sialylated	Donor C_2	512196	1.49901
21110_3	C39 H67 N3 O28	13.513	Sialylated	Donor C_2	845710	2.47509
21110_4	C39 H67 N3 O28	13.913	Sialylated	Donor C_2	70989	0.207759
22010_1	C39 H67 N3 O29	14.47	Sialylated	Donor C_2	1654381	4.84178
22010_2	C39 H67 N3 O29	16.585	Sialylated	Donor C_2	32323	0.0945978
22010_3	C39 H67 N3 O29	13.694	Sialylated	Donor C_2		0
22010_4	C39 H67 N3 O29	13.921	Sialylated	Donor C_2		0
22010_5	C39 H67 N3 O29	17.085	Sialylated	Donor C_2		0
22200_1	C40 H70 N2 O29	10.768	Fucosylated	Donor C_2	98025	0.286884
22200_2	C40 H70 N2 O29	11.236	Fucosylated	Donor C_2		0
22200_3	C40 H70 N2 O29	13.197	Fucosylated	Donor C_2	12906	0.0377712
22200_4	C40 H70 N2 O29	14.695	Fucosylated	Donor C_2	74213	0.217195
22200_5	C40 H70 N2 O29	18.09	Fucosylated	Donor C_2	123195	0.360547
22200_6	C40 H70 N2 O29	18.873	Fucosylated	Donor C_2	295448	0.86467
31010_1	C41 H70 N4 O29	13.676	Sialylated	Donor C_2		0
31010_2	C41 H70 N4 O29	12.964	Sialylated	Donor C_2		0
31010_3	C41 H70 N4 O29	17.225	Fucosylated	Donor C_2	130001	0.380466
32100_1	C42 H73 N3 O30	18.225	Fucosylated	Donor C_2	271343	0.794123
32100_2	C42 H73 N3 O30	11.499	Fucosylated	Donor C_2	22718	0.0664874
32100_3	C42 H73 N3 O30	12.714	Fucosylated	Donor C_2	54895	0.160658
32100_4	C42 H73 N3 O30	13.563	Fucosylated	Donor C_2		0
32100_5	C42 H73 N3 O30	16.11	Fucosylated	Donor C_2	27637	0.0808836
32100_6	C42 H73 N3 O30	14.945	Fucosylated	Donor C_2	326777	0.956359
33000_1	C42 H73 N3 O31	16.935	Neutral	Donor C_2	40614	0.118863
33000_2	C42 H73 N3 O31	15.161	Neutral	Donor C_2	165617	0.484701
32101_1	C42 H73 N3 O33 S	16.402	Sulfated	Donor C_2	74366	0.217643
32101_2	C42 H73 N3 O33 S	13.047	Sulfated	Donor C_2	29564	0.0865232
32101_3	C42 H73 N3 O33 S	15.094	Sulfated	Donor C_2	78713	0.230365
21020_1	C44 H74 N4 O32	17.301	Sialylated	Donor C_2		0
21020_2	C44 H74 N4 O32	14.315	Sialylated	Donor C_2		0
21020_3	C44 H74 N4 O32	15.311	Sialylated	Donor C_2		0
22110_1	C45 H77 N3 O33	12.748	Sialylated	Donor C_2	1225712	3.58722
22110_2	C45 H77 N3 O33	11.549	Sialylated	Donor C_2	18902	0.0553194
22110_3	C45 H77 N3 O33	13.547	Sialylated	Donor C_2		0
22110_4	C45 H77 N3 O33	16.676	Sialylated	Donor C_2	68690	0.201031
22111_1	C45 H77 N3 O36 S	13.144	Sulfated	Donor C_2	16911	0.0494924
22111_2	C45 H77 N3 O36 S	12.049	Sulfated/Sialylated	Donor C_2	17605	0.0515235
22111_3	C45 H77 N3 O36 S	12.598	Sulfated/Sialylated	Donor C_2		0
23200_1	C46 H80 N2 O34	10.86	Fucosylated	Donor C_2		0
31110_1	C47 H80 N4 O33	11.974	Sialylated	Donor C_2		0
31110_2	C47 H80 N4 O33	13.78	Sialylated	Donor C_2	298585	0.873851
31110_3	C47 H80 N4 O33	11.169	Sialylated	Donor C_2		0
31110_4	C47 H80 N4 O33	12.415	Sialylated	Donor C_2		0
32010_1	C47 H80 N4 O34	14.177	Sialylated	Donor C_2		0
32010_2	C47 H80 N4 O34	18.336	Sialylated	Donor C_2		0
32010_3	C47 H80 N4 O34	14.928	Sialylated	Donor C_2		0
32010_4	C47 H80 N4 O34	17.957	Sialylated	Donor C_2	55236	0.161656
32200_1	C48 H83 N3 O34	12.311	Fucosylated	Donor C_2		0
32200_2	C48 H83 N3 O34	14.498	Fucosylated	Donor C_2		0
32200_3	C48 H83 N3 O34	13.813	Fucosylated	Donor C_2	44576	0.130458
32200_4	C48 H83 N3 O34	15.943	Fucosylated	Donor C_2		0
32200_5	C48 H83 N3 O34	17.325	Fucosylated	Donor C_2	285322	0.835035
32200_6	C48 H83 N3 O34	11.799	Fucosylated	Donor C_2		0
32200_7	C48 H83 N3 O34	11.15	Fucosylated	Donor C_2		0
32200_8	C48 H83 N3 O34	10.384	Fucosylated	Donor C_2		0
33100_1	C48 H83 N3 O35	13.18	Fucosylated	Donor C_2	91694	0.268355
32201_1	C48 H83 N3 O37 S	14.856	Sulfated	Donor C_2	56224	0.164547
32201_2	C48 H83 N3 O37 S	12.541	Sulfated	Donor C_2		0
32201_3	C48 H83 N3 O37 S	11.945	Sulfated	Donor C_2		0
32201_4	C48 H83 N3 O37 S	13.996	Sulfated	Donor C_2	66014	0.193199
21120_1	C50 H84 N4 O36	13.06	Sialylated	Donor C_2		0
21120_2	C50 H84 N4 O36	10.567	Sialylated	Donor C_2		0
21120_3	C50 H84 N4 O36	12.032	Sialylated	Donor C_2	336534	0.984914
42100_1	C50 H86 N4 O35	14.811	Fucosylated	Donor C_2		0
43000_1	C50 H86 N4 O36	15.568	Neutral	Donor C_2		0
32110_1	C53 H90 N4 O38	13.322	Sialylated	Donor C_2		0
32110_2	C53 H90 N4 O38	14.222	Sialylated	Donor C_2		0
32110_3	C53 H90 N4 O38	15.89	Sialylated	Donor C_2		0
32110_4	C53 H90 N4 O38	15.461	Sialylated	Donor C_2	41505	0.12147
33200_1	C54 H93 N3 O39	13.682	Fucosylated	Donor C_2		0
33200_2	C54 H93 N3 O39	11.816	Fucosylated	Donor C_2	219037	0.641042
43100_1	C56 H96 N4 O40	16.139	Fucosylated	Donor C_2	138780	0.406159
43100_2	C56 H96 N4 O40	13.616	Fucosylated	Donor C_2		0
43100_3	C56 H96 N4 O40	14.728	Fucosylated	Donor C_2		0
53000_1	C58 H99 N5 O41	15.823	Neutral	Donor C_2		0
32210_1	C59 H100 N4 O42	15.054	Sialylated	Donor C_2		0
32210_2	C59 H100 N4 O42	14.614	Sialylated	Donor C_2		0
32210_3	C59 H100 N4 O42	13.014	Sialylated	Donor C_2	18048	0.05282
32210_4	C59 H100 N4 O42	15.544	Sialylated	Donor C_2	119921	0.350966
32210_5	C59 H100 N4 O42	14.079	Sialylated	Donor C_2	41402	0.121169
32210_6	C59 H100 N4 O42	12.148	Sialylated	Donor C_2		0
32210_7	C59 H100 N4 O42	11.2	Sialylated	Donor C_2	27140	0.079429
33110_1	C59 H100 N4 O43	16.302	Sialylated	Donor C_2		0
33110_2	C59 H100 N4 O43	15.341	Sialylated	Donor C_2	144173	0.421942
32211_1	C59 H100 N4 O45 S	14.17	Sulfated/Sialylated	Donor C_2	103250	0.302176
32211_2	C59 H100 N4 O45 S	15.174	Sulfated/Sialylated	Donor C_2		0
32120_1	C64 H107 N5 O46	18.653	Sialylated	Donor C_2		0
32120_2	C64 H107 N5 O46	19.135	Sialylated	Donor C_2		0
32120_3	C64 H107 N5 O46	18.04	Sialylated	Donor C_2		0
11000_1	C14 H27 N O11	7.583	Neutral	Donor C_3	14049	0.0369691
11000_2	C14 H27 N O11	4.405	Neutral	Donor C_3		0
11000_3	C14 H27 N O11	9.272	Neutral	Donor C_3	96465	0.253842
11000_4	C14 H27 N O11	5.274	Neutral	Donor C_3		0
20000_1	C16 H30 N2 O11	4.959	Neutral	Donor C_3	104105	0.273946
20000_2	C16 H30 N2 O11	5.74	Neutral	Donor C_3	318526	0.838183
20000_3	C16 H30 N2 O11	7.954	Neutral	Donor C_3	2039816	5.36766
10010_1	C19 H34 N2 O14	7.448	Sialylated	Donor C_3	24709	0.0650203
10010_2	C19 H34 N2 O14	6.758	Sialylated	Donor C_3	7454368	19.6157
10010_3	C19 H34 N2 O14	8.037	Sialylated	Donor C_3		0
11100_1	C20 H37 N O15	17.734	Fucosylated	Donor C_3	1004360	2.64291
11100_2	C20 H37 N O15	12.395	Fucosylated	Donor C_3	57181	0.150468
11100_3	C20 H37 N O15	7.555	Fucosylated	Donor C_3		0
12000_1	C20 H37 N O16	10.03	Neutral	Donor C_3	66406	0.174744
21000_1	C22 H40 N2 O16	9.361	Neutral	Donor C_3		0
21000_2	C22 H40 N2 O16	9.971	Neutral	Donor C_3	280778	0.738851
21000_3	C22 H40 N2 O16	7.322	Neutral	Donor C_3	33753	0.088819
21000_4	C22 H40 N2 O16	8.803	Neutral	Donor C_3	1293769	3.40448
21000_5	C22 H40 N2 O16	10.351	Neutral	Donor C_3	149257	0.392761
21001_1	C22 H40 N2 O19 S	9.893	Sulfated	Donor C_3	125350	0.329851
30000_1	C24 H43 N3 O16	9.435	Neutral	Donor C_3	598250	1.57426
11010_1	C25 H44 N2 O19	9.944	Sialylated	Donor C_3		0
11010_2	C25 H44 N2 O19	10.314	Sialylated	Donor C_3	607505	1.59861
11010_3	C25 H44 N2 O19	8.172	Sialylated	Donor C_3	1789814	4.70979
12100_1	C26 H47 N O20	6.95	Fucosylated	Donor C_3	12340	0.032472
21100_1	C28 H50 N2 O20	10.692	Fucosylated	Donor C_3	17640	0.0464186
21100_2	C28 H50 N2 O20	7.638	Fucosylated	Donor C_3	48470	0.127546
21100_3	C28 H50 N2 O20	9.885	Fucosylated	Donor C_3		0
21100_4	C28 H50 N2 O20	12.431	Fucosylated	Donor C_3	1146675	3.01741
21100_5	C28 H50 N2 O20	18.024	Neutral	Donor C_3	395376	1.04041
22000_1	C28 H50 N2 O21	12.195	Neutral	Donor C_3	152991	0.402587
22000_2	C28 H50 N2 O21	13.044	Neutral	Donor C_3	31269	0.0822825
22000_3	C28 H50 N2 O21	11.533	Neutral	Donor C_3	4645114	12.2233
22000_4	C28 H50 N2 O21	12.781	Neutral	Donor C_3	121612	0.320015
21101_1	C28 H50 N2 O23 S	8.811	Sulfated	Donor C_3		0
22001_1	C28 H50 N2 O24 S	11.949	Sulfated	Donor C_3		0
31000_1	C30 H53 N3 O21	10.763	Neutral	Donor C_3	65987	0.173641
31000_2	C30 H53 N3 O21	12.165	Neutral	Donor C_3	323494	0.851256
31000_3	C30 H53 N3 O21	12.531	Neutral	Donor C_3	36497	0.0960397
31001_1	C30 H53 N3 O24 S	13.172	Sulfated	Donor C_3	19460	0.0512079
31001_2	C30 H53 N3 O24 S	12.434	Sulfated	Donor C_3		0
21010_1	C33 H57 N3 O24	12.376	Sialylated	Donor C_3	187738	0.494022
21010_2	C33 H57 N3 O24	14.887	Sialylated	Donor C_3		0
21010_3	C33 H57 N3 O24	10.685	Sialylated	Donor C_3	104023	0.27373
21010_4	C33 H57 N3 O24	11.433	Sialylated	Donor C_3		0
22100_1	C34 H60 N2 O25	13.157	Fucosylated	Donor C_3	101721	0.267673
22100_2	C34 H60 N2 O25	9.785	Fucosylated	Donor C_3	1113165	2.92923
22100_3	C34 H60 N2 O25	10.484	Fucosylated	Donor C_3		0
22100_4	C34 H60 N2 O25	14.928	Fucosylated	Donor C_3	284346	0.74824
22100_5	C34 H60 N2 O25	18.157	Fucosylated	Donor C_3	454240	1.19531
23000_1	C34 H60 N2 O26	14.009	Neutral	Donor C_3	28240	0.0743119
22101_1	C34 H60 N2 O28 S	10.264	Sulfated	Donor C_3	102500	0.269723
22101_2	C34 H60 N2 O28 S	11.346	Sulfated	Donor C_3	11551	0.0303958
22101_3	C34 H60 N2 O28 S	9.887	Sulfated	Donor C_3		0
22101_4	C34 H60 N2 O28 S	11	Sulfated	Donor C_3	52774	0.138872
22101_5	C34 H60 N2 O28 S	11.849	Sulfated	Donor C_3	24682	0.0649492
31100_1	C36 H63 N3 O25	15.412	Fucosylated	Donor C_3	132063	0.347516
31100_2	C36 H63 N3 O25	10.534	Fucosylated	Donor C_3	17568	0.0462292
31100_3	C36 H63 N3 O25	11.516	Fucosylated	Donor C_3		0
32000_1	C36 H63 N3 O26	14.738	Neutral	Donor C_3	65240	0.171675
32000_2	C36 H63 N3 O26	13.839	Neutral	Donor C_3	185893	0.489167
32000_3	C36 H63 N3 O26	12.218	Neutral	Donor C_3	58015	0.152663
32000_4	C36 H63 N3 O26	12.798	Neutral	Donor C_3	112090	0.294958
32000_5	C36 H63 N3 O26	13.164	Neutral	Donor C_3		0
32000_6	C36 H63 N3 O26	14.246	Sulfated	Donor C_3	444221	1.16894
31101_1	C36 H63 N3 O28 S	11.108	Sulfated	Donor C_3	15108	0.0397558
31101_2	C36 H63 N3 O28 S	12.265	Sulfated	Donor C_3	126331	0.332433
32001_1	C36 H63 N3 O29 S	14.841	Sulfated	Donor C_3		0
32001_2	C36 H63 N3 O29 S	14.429	Sulfated	Donor C_3	126977	0.334133
41000_1	C38 H66 N4 O26	11.757	Neutral	Donor C_3	31513	0.0829246
21110_1	C39 H67 N3 O28	10.818	Sialylated	Donor C_3	38530	0.101389
21110_2	C39 H67 N3 O28	9.336	Sialylated	Donor C_3	330408	0.869449
21110_3	C39 H67 N3 O28	13.513	Sialylated	Donor C_3	523329	1.37711
21110_4	C39 H67 N3 O28	13.913	Sialylated	Donor C_3	64561	0.169889
22010_1	C39 H67 N3 O29	14.47	Sialylated	Donor C_3	2297767	6.04644
22010_2	C39 H67 N3 O29	16.585	Sialylated	Donor C_3	50654	0.133293
22010_3	C39 H67 N3 O29	13.694	Sialylated	Donor C_3	11391	0.0299748
22010_4	C39 H67 N3 O29	13.921	Sialylated	Donor C_3		0
22010_5	C39 H67 N3 O29	17.085	Sialylated	Donor C_3		0
22200_1	C40 H70 N2 O29	10.768	Fucosylated	Donor C_3	128431	0.337959
22200_2	C40 H70 N2 O29	11.236	Fucosylated	Donor C_3		0
22200_3	C40 H70 N2 O29	13.197	Fucosylated	Donor C_3	38668	0.101753
22200_4	C40 H70 N2 O29	14.695	Fucosylated	Donor C_3	101627	0.267426
22200_5	C40 H70 N2 O29	18.09	Fucosylated	Donor C_3	227521	0.598708
22200_6	C40 H70 N2 O29	18.873	Fucosylated	Donor C_3	711881	1.87327
31010_1	C41 H70 N4 O29	13.676	Sialylated	Donor C_3		0
31010_2	C41 H70 N4 O29	12.964	Sialylated	Donor C_3		0
31010_3	C41 H70 N4 O29	17.225	Fucosylated	Donor C_3	129060	0.339614
32100_1	C42 H73 N3 O30	18.225	Fucosylated	Donor C_3	508187	1.33726
32100_2	C42 H73 N3 O30	11.499	Fucosylated	Donor C_3	39744	0.104584
32100_3	C42 H73 N3 O30	12.714	Fucosylated	Donor C_3	71304	0.187632
32100_4	C42 H73 N3 O30	13.563	Fucosylated	Donor C_3	14292	0.0376086
32100_5	C42 H73 N3 O30	16.11	Fucosylated	Donor C_3		0
32100_6	C42 H73 N3 O30	14.945	Fucosylated	Donor C_3	347303	0.913908
33000_1	C42 H73 N3 O31	16.935	Neutral	Donor C_3	106307	0.279741
33000_2	C42 H73 N3 O31	15.161	Neutral	Donor C_3	375048	0.986917
32101_1	C42 H73 N3 O33 S	16.402	Sulfated	Donor C_3	113315	0.298182
32101_2	C42 H73 N3 O33 S	13.047	Sulfated	Donor C_3	31174	0.0820326
32101_3	C42 H73 N3 O33 S	15.094	Sulfated	Donor C_3	76924	0.202421
21020_1	C44 H74 N4 O32	17.301	Sialylated	Donor C_3		0
21020_2	C44 H74 N4 O32	14.315	Sialylated	Donor C_3		0
21020_3	C44 H74 N4 O32	15.311	Sialylated	Donor C_3		0
22110_1	C45 H77 N3 O33	12.748	Sialylated	Donor C_3	1968769	5.1807
22110_2	C45 H77 N3 O33	11.549	Sialylated	Donor C_3	10114	0.0266144
22110_3	C45 H77 N3 O33	13.547	Sialylated	Donor C_3	68187	0.17943
22110_4	C45 H77 N3 O33	16.676	Sialylated	Donor C_3	138230	0.363744
22111_1	C45 H77 N3 O36 S	13.144	Sulfated	Donor C_3	37503	0.098687
22111_2	C45 H77 N3 O36 S	12.049	Sulfated/Sialylated	Donor C_3	17807	0.0468581
22111_3	C45 H77 N3 O36 S	12.598	Sulfated/Sialylated	Donor C_3	12559	0.0330483
23200_1	C46 H80 N2 O34	10.86	Fucosylated	Donor C_3	11116	0.0292511
31110_1	C47 H80 N4 O33	11.974	Sialylated	Donor C_3		0
31110_2	C47 H80 N4 O33	13.78	Sialylated	Donor C_3	245035	0.644795
31110_3	C47 H80 N4 O33	11.169	Sialylated	Donor C_3		0
31110_4	C47 H80 N4 O33	12.415	Sialylated	Donor C_3		0
32010_1	C47 H80 N4 O34	14.177	Sialylated	Donor C_3		0
32010_2	C47 H80 N4 O34	18.336	Sialylated	Donor C_3	101788	0.267849
32010_3	C47 H80 N4 O34	14.928	Sialylated	Donor C_3	136639	0.359558
32010_4	C47 H80 N4 O34	17.957	Sialylated	Donor C_3		0
32200_1	C48 H83 N3 O34	12.311	Fucosylated	Donor C_3		0
32200_2	C48 H83 N3 O34	14.498	Fucosylated	Donor C_3		0
32200_3	C48 H83 N3 O34	13.813	Fucosylated	Donor C_3	41685	0.109692
32200_4	C48 H83 N3 O34	15.943	Fucosylated	Donor C_3		0
32200_5	C48 H83 N3 O34	17.325	Fucosylated	Donor C_3	271551	0.714571
32200_6	C48 H83 N3 O34	11.799	Fucosylated	Donor C_3	37827	0.0995395
32200_7	C48 H83 N3 O34	11.15	Fucosylated	Donor C_3		0
32200_8	C48 H83 N3 O34	10.384	Fucosylated	Donor C_3		0
33100_1	C48 H83 N3 O35	13.18	Fucosylated	Donor C_3	182272	0.479638
32201_1	C48 H83 N3 O37 S	14.856	Sulfated	Donor C_3	86264	0.226999
32201_2	C48 H83 N3 O37 S	12.541	Sulfated	Donor C_3		0
32201_3	C48 H83 N3 O37 S	11.945	Sulfated	Donor C_3		0
32201_4	C48 H83 N3 O37 S	13.996	Sulfated	Donor C_3	76967	0.202534
21120_1	C50 H84 N4 O36	13.06	Sialylated	Donor C_3		0
21120_2	C50 H84 N4 O36	10.567	Sialylated	Donor C_3		0
21120_3	C50 H84 N4 O36	12.032	Sialylated	Donor C_3	212234	0.558481
42100_1	C50 H86 N4 O35	14.811	Fucosylated	Donor C_3	26751	0.0703937
43000_1	C50 H86 N4 O36	15.568	Neutral	Donor C_3	97432	0.256387
32110_1	C53 H90 N4 O38	13.322	Sialylated	Donor C_3		0
32110_2	C53 H90 N4 O38	14.222	Sialylated	Donor C_3		0
32110_3	C53 H90 N4 O38	15.89	Sialylated	Donor C_3		0
32110_4	C53 H90 N4 O38	15.461	Sialylated	Donor C_3	20962	0.0551603
33200_1	C54 H93 N3 O39	13.682	Fucosylated	Donor C_3	66881	0.175993
33200_2	C54 H93 N3 O39	11.816	Fucosylated	Donor C_3	489844	1.289
43100_1	C56 H96 N4 O40	16.139	Fucosylated	Donor C_3		0
43100_2	C56 H96 N4 O40	13.616	Fucosylated	Donor C_3	63500	0.167097
43100_3	C56 H96 N4 O40	14.728	Fucosylated	Donor C_3		0
53000_1	C58 H99 N5 O41	15.823	Neutral	Donor C_3	30050	0.0790748
32210_1	C59 H100 N4 O42	15.054	Sialylated	Donor C_3		0
32210_2	C59 H100 N4 O42	14.614	Sialylated	Donor C_3		0
32210_3	C59 H100 N4 O42	13.014	Sialylated	Donor C_3	14903	0.0392164
32210_4	C59 H100 N4 O42	15.544	Sialylated	Donor C_3		0
32210_5	C59 H100 N4 O42	14.079	Sialylated	Donor C_3	13043	0.0343219
32210_6	C59 H100 N4 O42	12.148	Sialylated	Donor C_3		0
32210_7	C59 H100 N4 O42	11.2	Sialylated	Donor C_3	12606	0.033172
33110_1	C59 H100 N4 O43	16.302	Sialylated	Donor C_3		0
33110_2	C59 H100 N4 O43	15.341	Sialylated	Donor C_3	164256	0.43223
32211_1	C59 H100 N4 O45 S	14.17	Sulfated/Sialylated	Donor C_3	65140	0.171412
32211_2	C59 H100 N4 O45 S	15.174	Sulfated/Sialylated	Donor C_3		0
32120_1	C64 H107 N5 O46	18.653	Sialylated	Donor C_3		0
32120_2	C64 H107 N5 O46	19.135	Sialylated	Donor C_3		0
32120_3	C64 H107 N5 O46	18.04	Sialylated	Donor C_3	87257	0.229612
11000_1	C14 H27 N O11	7.583	Neutral	Donor C_4	40681	0.0500304
11000_2	C14 H27 N O11	4.405	Neutral	Donor C_4		0
11000_3	C14 H27 N O11	9.272	Neutral	Donor C_4	175449	0.215771
11000_4	C14 H27 N O11	5.274	Neutral	Donor C_4	576947	0.709543
20000_1	C16 H30 N2 O11	4.959	Neutral	Donor C_4	415029	0.510412
20000_2	C16 H30 N2 O11	5.74	Neutral	Donor C_4	622696	0.765806
20000_3	C16 H30 N2 O11	7.954	Neutral	Donor C_4	4975447	6.11892
10010_1	C19 H34 N2 O14	7.448	Sialylated	Donor C_4	91939	0.113069
10010_2	C19 H34 N2 O14	6.758	Sialylated	Donor C_4	14067762	17.3009
10010_3	C19 H34 N2 O14	8.037	Sialylated	Donor C_4	24892	0.0306128
11100_1	C20 H37 N O15	17.734	Fucosylated	Donor C_4	1642957	2.02055
11100_2	C20 H37 N O15	12.395	Fucosylated	Donor C_4	83556	0.102759
11100_3	C20 H37 N O15	7.555	Fucosylated	Donor C_4	20195	0.0248363
12000_1	C20 H37 N O16	10.03	Neutral	Donor C_4	103132	0.126834
21000_1	C22 H40 N2 O16	9.361	Neutral	Donor C_4	38008	0.0467431
21000_2	C22 H40 N2 O16	9.971	Neutral	Donor C_4	517056	0.635887
21000_3	C22 H40 N2 O16	7.322	Neutral	Donor C_4	256269	0.315166
21000_4	C22 H40 N2 O16	8.803	Neutral	Donor C_4	3154154	3.87905
21000_5	C22 H40 N2 O16	10.351	Neutral	Donor C_4	451939	0.555805
21001_1	C22 H40 N2 O19 S	9.893	Sulfated	Donor C_4	216329	0.266046
30000_1	C24 H43 N3 O16	9.435	Neutral	Donor C_4	1683743	2.07071
11010_1	C25 H44 N2 O19	9.944	Sialylated	Donor C_4	1453374	1.78739
11010_2	C25 H44 N2 O19	10.314	Sialylated	Donor C_4		0
11010_3	C25 H44 N2 O19	8.172	Sialylated	Donor C_4	5094604	6.26546
12100_1	C26 H47 N O20	6.95	Fucosylated	Donor C_4	143207	0.176119
21100_1	C28 H50 N2 O20	10.692	Fucosylated	Donor C_4	51539	0.0633838
21100_2	C28 H50 N2 O20	7.638	Fucosylated	Donor C_4	171063	0.210377
21100_3	C28 H50 N2 O20	9.885	Fucosylated	Donor C_4		0
21100_4	C28 H50 N2 O20	12.431	Fucosylated	Donor C_4	1894619	2.33005
21100_5	C28 H50 N2 O20	18.024	Neutral	Donor C_4	988626	1.21584
22000_1	C28 H50 N2 O21	12.195	Neutral	Donor C_4	349592	0.429936
22000_2	C28 H50 N2 O21	13.044	Neutral	Donor C_4		0
22000_3	C28 H50 N2 O21	11.533	Neutral	Donor C_4	7679888	9.4449
22000_4	C28 H50 N2 O21	12.781	Neutral	Donor C_4	233127	0.286705
21101_1	C28 H50 N2 O23 S	8.811	Sulfated	Donor C_4		0
22001_1	C28 H50 N2 O24 S	11.949	Sulfated	Donor C_4		0
31000_1	C30 H53 N3 O21	10.763	Neutral	Donor C_4	152543	0.187601
31000_2	C30 H53 N3 O21	12.165	Neutral	Donor C_4	908787	1.11765
31000_3	C30 H53 N3 O21	12.531	Neutral	Donor C_4	598403	0.73593
31001_1	C30 H53 N3 O24 S	13.172	Sulfated	Donor C_4	93369	0.114827
31001_2	C30 H53 N3 O24 S	12.434	Sulfated	Donor C_4	48931	0.0601765
21010_1	C33 H57 N3 O24	12.376	Sialylated	Donor C_4	590365	0.726044
21010_2	C33 H57 N3 O24	14.887	Sialylated	Donor C_4		0
21010_3	C33 H57 N3 O24	10.685	Sialylated	Donor C_4	288287	0.354542
21010_4	C33 H57 N3 O24	11.433	Sialylated	Donor C_4	262694	0.323067
22100_1	C34 H60 N2 O25	13.157	Fucosylated	Donor C_4	50062	0.0615674
22100_2	C34 H60 N2 O25	9.785	Fucosylated	Donor C_4	2390004	2.93928
22100_3	C34 H60 N2 O25	10.484	Fucosylated	Donor C_4	83326	0.102476
22100_4	C34 H60 N2 O25	14.928	Fucosylated	Donor C_4	301708	0.371047
22100_5	C34 H60 N2 O25	18.157	Fucosylated	Donor C_4	1629452	2.00394
23000_1	C34 H60 N2 O26	14.009	Neutral	Donor C_4	109914	0.135175
22101_1	C34 H60 N2 O28 S	10.264	Sulfated	Donor C_4	331926	0.40821
22101_2	C34 H60 N2 O28 S	11.346	Sulfated	Donor C_4	46653	0.0573749
22101_3	C34 H60 N2 O28 S	9.887	Sulfated	Donor C_4		0
22101_4	C34 H60 N2 O28 S	11	Sulfated	Donor C_4	159163	0.195742
22101_5	C34 H60 N2 O28 S	11.849	Sulfated	Donor C_4	77786	0.095663
31100_1	C36 H63 N3 O25	15.412	Fucosylated	Donor C_4	308223	0.37906
31100_2	C36 H63 N3 O25	10.534	Fucosylated	Donor C_4	58722	0.0722177
31100_3	C36 H63 N3 O25	11.516	Fucosylated	Donor C_4	30505	0.0375158
32000_1	C36 H63 N3 O26	14.738	Neutral	Donor C_4	119311	0.146731
32000_2	C36 H63 N3 O26	13.839	Neutral	Donor C_4	164632	0.202468
32000_3	C36 H63 N3 O26	12.218	Neutral	Donor C_4	149842	0.184279
32000_4	C36 H63 N3 O26	12.798	Neutral	Donor C_4	204833	0.251908
32000_5	C36 H63 N3 O26	13.164	Neutral	Donor C_4		0
32000_6	C36 H63 N3 O26	14.246	Sulfated	Donor C_4	1342534	1.65108
31101_1	C36 H63 N3 O28 S	11.108	Sulfated	Donor C_4	38134	0.0468981
31101_2	C36 H63 N3 O28 S	12.265	Sulfated	Donor C_4	367628	0.452117
32001_1	C36 H63 N3 O29 S	14.841	Sulfated	Donor C_4	351471	0.432247
32001_2	C36 H63 N3 O29 S	14.429	Sulfated	Donor C_4		0
41000_1	C38 H66 N4 O26	11.757	Neutral	Donor C_4	90945	0.111846
21110_1	C39 H67 N3 O28	10.818	Sialylated	Donor C_4	132914	0.163461
21110_2	C39 H67 N3 O28	9.336	Sialylated	Donor C_4	1187242	1.4601
21110_3	C39 H67 N3 O28	13.513	Sialylated	Donor C_4	1312917	1.61466
21110_4	C39 H67 N3 O28	13.913	Sialylated	Donor C_4	139689	0.171793
22010_1	C39 H67 N3 O29	14.47	Sialylated	Donor C_4	3321857	4.0853
22010_2	C39 H67 N3 O29	16.585	Sialylated	Donor C_4	125614	0.154483
22010_3	C39 H67 N3 O29	13.694	Sialylated	Donor C_4	46785	0.0575373
22010_4	C39 H67 N3 O29	13.921	Sialylated	Donor C_4	17622	0.0216719
22010_5	C39 H67 N3 O29	17.085	Sialylated	Donor C_4		0
22200_1	C40 H70 N2 O29	10.768	Fucosylated	Donor C_4	282088	0.346918
22200_2	C40 H70 N2 O29	11.236	Fucosylated	Donor C_4		0
22200_3	C40 H70 N2 O29	13.197	Fucosylated	Donor C_4	84065	0.103385
22200_4	C40 H70 N2 O29	14.695	Fucosylated	Donor C_4	295424	0.363319
22200_5	C40 H70 N2 O29	18.09	Fucosylated	Donor C_4	562856	0.692213
22200_6	C40 H70 N2 O29	18.873	Fucosylated	Donor C_4	376673	0.463241
31010_1	C41 H70 N4 O29	13.676	Sialylated	Donor C_4		0
31010_2	C41 H70 N4 O29	12.964	Sialylated	Donor C_4		0
31010_3	C41 H70 N4 O29	17.225	Fucosylated	Donor C_4	468649	0.576355
32100_1	C42 H73 N3 O30	18.225	Fucosylated	Donor C_4	1051955	1.29372
32100_2	C42 H73 N3 O30	11.499	Fucosylated	Donor C_4	91493	0.11252
32100_3	C42 H73 N3 O30	12.714	Fucosylated	Donor C_4	239070	0.294014
32100_4	C42 H73 N3 O30	13.563	Fucosylated	Donor C_4	75436	0.0927729
32100_5	C42 H73 N3 O30	16.11	Fucosylated	Donor C_4		0
32100_6	C42 H73 N3 O30	14.945	Fucosylated	Donor C_4	1085247	1.33466
33000_1	C42 H73 N3 O31	16.935	Neutral	Donor C_4	43908	0.0539991
33000_2	C42 H73 N3 O31	15.161	Neutral	Donor C_4	832543	1.02388
32101_1	C42 H73 N3 O33 S	16.402	Sulfated	Donor C_4	259472	0.319105
32101_2	C42 H73 N3 O33 S	13.047	Sulfated	Donor C_4	72028	0.0885817
32101_3	C42 H73 N3 O33 S	15.094	Sulfated	Donor C_4	184896	0.227389
21020_1	C44 H74 N4 O32	17.301	Sialylated	Donor C_4		0
21020_2	C44 H74 N4 O32	14.315	Sialylated	Donor C_4		0
21020_3	C44 H74 N4 O32	15.311	Sialylated	Donor C_4		0
22110_1	C45 H77 N3 O33	12.748	Sialylated	Donor C_4	4131367	5.08085
22110_2	C45 H77 N3 O33	11.549	Sialylated	Donor C_4	30860	0.0379523
22110_3	C45 H77 N3 O33	13.547	Sialylated	Donor C_4	134851	0.165843
22110_4	C45 H77 N3 O33	16.676	Sialylated	Donor C_4	103724	0.127562
22111_1	C45 H77 N3 O36 S	13.144	Sulfated	Donor C_4	152089	0.187043
22111_2	C45 H77 N3 O36 S	12.049	Sulfated/Sialylated	Donor C_4		0
22111_3	C45 H77 N3 O36 S	12.598	Sulfated/Sialylated	Donor C_4		0
23200_1	C46 H80 N2 O34	10.86	Fucosylated	Donor C_4	26959	0.0331548
31110_1	C47 H80 N4 O33	11.974	Sialylated	Donor C_4		0
31110_2	C47 H80 N4 O33	13.78	Sialylated	Donor C_4	8997	0.0110647
31110_3	C47 H80 N4 O33	11.169	Sialylated	Donor C_4	16557	0.0203622
31110_4	C47 H80 N4 O33	12.415	Sialylated	Donor C_4		0
32010_1	C47 H80 N4 O34	14.177	Sialylated	Donor C_4		0
32010_2	C47 H80 N4 O34	18.336	Sialylated	Donor C_4	236397	0.290726
32010_3	C47 H80 N4 O34	14.928	Sialylated	Donor C_4	305259	0.375415
32010_4	C47 H80 N4 O34	17.957	Sialylated	Donor C_4		0
32200_1	C48 H83 N3 O34	12.311	Fucosylated	Donor C_4	28248	0.03474
32200_2	C48 H83 N3 O34	14.498	Fucosylated	Donor C_4	58352	0.0717626
32200_3	C48 H83 N3 O34	13.813	Fucosylated	Donor C_4	90172	0.110896
32200_4	C48 H83 N3 O34	15.943	Fucosylated	Donor C_4	155511	0.191251
32200_5	C48 H83 N3 O34	17.325	Fucosylated	Donor C_4	408346	0.502193
32200_6	C48 H83 N3 O34	11.799	Fucosylated	Donor C_4	84837	0.104334
32200_7	C48 H83 N3 O34	11.15	Fucosylated	Donor C_4	17007	0.0209156
32200_8	C48 H83 N3 O34	10.384	Fucosylated	Donor C_4		0
33100_1	C48 H83 N3 O35	13.18	Fucosylated	Donor C_4	210870	0.259333
32201_1	C48 H83 N3 O37 S	14.856	Sulfated	Donor C_4	174805	0.214979
32201_2	C48 H83 N3 O37 S	12.541	Sulfated	Donor C_4	37906	0.0466177
32201_3	C48 H83 N3 O37 S	11.945	Sulfated	Donor C_4		0
32201_4	C48 H83 N3 O37 S	13.996	Sulfated	Donor C_4	131517	0.161743
21120_1	C50 H84 N4 O36	13.06	Sialylated	Donor C_4		0
21120_2	C50 H84 N4 O36	10.567	Sialylated	Donor C_4		0
21120_3	C50 H84 N4 O36	12.032	Sialylated	Donor C_4	789815	0.971333
42100_1	C50 H86 N4 O35	14.811	Fucosylated	Donor C_4	66128	0.0813257
43000_1	C50 H86 N4 O36	15.568	Neutral	Donor C_4	447148	0.549913
32110_1	C53 H90 N4 O38	13.322	Sialylated	Donor C_4		0
32110_2	C53 H90 N4 O38	14.222	Sialylated	Donor C_4	17249	0.0212132
32110_3	C53 H90 N4 O38	15.89	Sialylated	Donor C_4		0
32110_4	C53 H90 N4 O38	15.461	Sialylated	Donor C_4	132231	0.162621
33200_1	C54 H93 N3 O39	13.682	Fucosylated	Donor C_4	165944	0.204082
33200_2	C54 H93 N3 O39	11.816	Fucosylated	Donor C_4	1045523	1.28581
43100_1	C56 H96 N4 O40	16.139	Fucosylated	Donor C_4	322983	0.397212
43100_2	C56 H96 N4 O40	13.616	Fucosylated	Donor C_4	188231	0.231491
43100_3	C56 H96 N4 O40	14.728	Fucosylated	Donor C_4		0
53000_1	C58 H99 N5 O41	15.823	Neutral	Donor C_4	78276	0.0962656
32210_1	C59 H100 N4 O42	15.054	Sialylated	Donor C_4		0
32210_2	C59 H100 N4 O42	14.614	Sialylated	Donor C_4		0
32210_3	C59 H100 N4 O42	13.014	Sialylated	Donor C_4	35259	0.0433623
32210_4	C59 H100 N4 O42	15.544	Sialylated	Donor C_4		0
32210_5	C59 H100 N4 O42	14.079	Sialylated	Donor C_4	37781	0.0464639
32210_6	C59 H100 N4 O42	12.148	Sialylated	Donor C_4		0
32210_7	C59 H100 N4 O42	11.2	Sialylated	Donor C_4	74178	0.0912258
33110_1	C59 H100 N4 O43	16.302	Sialylated	Donor C_4		0
33110_2	C59 H100 N4 O43	15.341	Sialylated	Donor C_4	236057	0.290308
32211_1	C59 H100 N4 O45 S	14.17	Sulfated/Sialylated	Donor C_4		0
32211_2	C59 H100 N4 O45 S	15.174	Sulfated/Sialylated	Donor C_4		0
32120_1	C64 H107 N5 O46	18.653	Sialylated	Donor C_4		0
32120_2	C64 H107 N5 O46	19.135	Sialylated	Donor C_4		0
32120_3	C64 H107 N5 O46	18.04	Sialylated	Donor C_4	272664	0.335328
11000_1	C14 H27 N O11	7.583	Neutral	Donor D_2		0
11000_2	C14 H27 N O11	4.405	Neutral	Donor D_2		0
11000_3	C14 H27 N O11	9.272	Neutral	Donor D_2		0
11000_4	C14 H27 N O11	5.274	Neutral	Donor D_2	690370	1.08071
20000_1	C16 H30 N2 O11	4.959	Neutral	Donor D_2	214951	0.336486
20000_2	C16 H30 N2 O11	5.74	Neutral	Donor D_2	903416	1.41422
20000_3	C16 H30 N2 O11	7.954	Neutral	Donor D_2	4560107	7.13844
10010_1	C19 H34 N2 O14	7.448	Sialylated	Donor D_2	113942	0.178366
10010_2	C19 H34 N2 O14	6.758	Sialylated	Donor D_2	13463781	21.0763
10010_3	C19 H34 N2 O14	8.037	Sialylated	Donor D_2	17077	0.0267325
11100_1	C20 H37 N O15	17.734	Fucosylated	Donor D_2		0
11100_2	C20 H37 N O15	12.395	Fucosylated	Donor D_2		0
11100_3	C20 H37 N O15	7.555	Fucosylated	Donor D_2	40836	0.0639251
12000_1	C20 H37 N O16	10.03	Neutral	Donor D_2		0
21000_1	C22 H40 N2 O16	9.361	Neutral	Donor D_2		0
21000_2	C22 H40 N2 O16	9.971	Neutral	Donor D_2	371940	0.582239
21000_3	C22 H40 N2 O16	7.322	Neutral	Donor D_2	154747	0.242243
21000_4	C22 H40 N2 O16	8.803	Neutral	Donor D_2	589462	0.92275
21000_5	C22 H40 N2 O16	10.351	Neutral	Donor D_2	1323718	2.07216
21001_1	C22 H40 N2 O19 S	9.893	Sulfated	Donor D_2	100890	0.157934
30000_1	C24 H43 N3 O16	9.435	Neutral	Donor D_2	948268	1.48443
11010_1	C25 H44 N2 O19	9.944	Sialylated	Donor D_2	15720	0.0246082
11010_2	C25 H44 N2 O19	10.314	Sialylated	Donor D_2		0
11010_3	C25 H44 N2 O19	8.172	Sialylated	Donor D_2	5382767	8.42624
12100_1	C26 H47 N O20	6.95	Fucosylated	Donor D_2		0
21100_1	C28 H50 N2 O20	10.692	Fucosylated	Donor D_2		0
21100_2	C28 H50 N2 O20	7.638	Fucosylated	Donor D_2	270098	0.422814
21100_3	C28 H50 N2 O20	9.885	Fucosylated	Donor D_2	78522	0.122919
21100_4	C28 H50 N2 O20	12.431	Fucosylated	Donor D_2	2128828	3.33249
21100_5	C28 H50 N2 O20	18.024	Neutral	Donor D_2		0
22000_1	C28 H50 N2 O21	12.195	Neutral	Donor D_2		0
22000_2	C28 H50 N2 O21	13.044	Neutral	Donor D_2		0
22000_3	C28 H50 N2 O21	11.533	Neutral	Donor D_2	1578530	2.47105
22000_4	C28 H50 N2 O21	12.781	Neutral	Donor D_2	105262	0.164778
21101_1	C28 H50 N2 O23 S	8.811	Sulfated	Donor D_2	59446	0.0930574
22001_1	C28 H50 N2 O24 S	11.949	Sulfated	Donor D_2	338208	0.529434
31000_1	C30 H53 N3 O21	10.763	Neutral	Donor D_2	137207	0.214785
31000_2	C30 H53 N3 O21	12.165	Neutral	Donor D_2	1168718	1.82952
31000_3	C30 H53 N3 O21	12.531	Neutral	Donor D_2	489812	0.766757
31001_1	C30 H53 N3 O24 S	13.172	Sulfated	Donor D_2	241824	0.378554
31001_2	C30 H53 N3 O24 S	12.434	Sulfated	Donor D_2	76321	0.119474
21010_1	C33 H57 N3 O24	12.376	Sialylated	Donor D_2	34917	0.0546594
21010_2	C33 H57 N3 O24	14.887	Sialylated	Donor D_2		0
21010_3	C33 H57 N3 O24	10.685	Sialylated	Donor D_2	594388	0.930461
21010_4	C33 H57 N3 O24	11.433	Sialylated	Donor D_2	885521	1.3862
22100_1	C34 H60 N2 O25	13.157	Fucosylated	Donor D_2		0
22100_2	C34 H60 N2 O25	9.785	Fucosylated	Donor D_2	1126283	1.76309
22100_3	C34 H60 N2 O25	10.484	Fucosylated	Donor D_2	118531	0.18555
22100_4	C34 H60 N2 O25	14.928	Fucosylated	Donor D_2	301608	0.47214
22100_5	C34 H60 N2 O25	18.157	Fucosylated	Donor D_2	776748	1.21593
23000_1	C34 H60 N2 O26	14.009	Neutral	Donor D_2		0
22101_1	C34 H60 N2 O28 S	10.264	Sulfated	Donor D_2		0
22101_2	C34 H60 N2 O28 S	11.346	Sulfated	Donor D_2		0
22101_3	C34 H60 N2 O28 S	9.887	Sulfated	Donor D_2	980734	1.53525
22101_4	C34 H60 N2 O28 S	11	Sulfated	Donor D_2	182267	0.285323
22101_5	C34 H60 N2 O28 S	11.849	Sulfated	Donor D_2	53070	0.0830763
31100_1	C36 H63 N3 O25	15.412	Fucosylated	Donor D_2	166854	0.261195
31100_2	C36 H63 N3 O25	10.534	Fucosylated	Donor D_2	319115	0.499546
31100_3	C36 H63 N3 O25	11.516	Fucosylated	Donor D_2	461980	0.723188
32000_1	C36 H63 N3 O26	14.738	Neutral	Donor D_2	164116	0.256909
32000_2	C36 H63 N3 O26	13.839	Neutral	Donor D_2	32469	0.0508273
32000_3	C36 H63 N3 O26	12.218	Neutral	Donor D_2	422592	0.66153
32000_4	C36 H63 N3 O26	12.798	Neutral	Donor D_2	232097	0.363327
32000_5	C36 H63 N3 O26	13.164	Neutral	Donor D_2	59361	0.0929243
32000_6	C36 H63 N3 O26	14.246	Sulfated	Donor D_2	2119905	3.31852
31101_1	C36 H63 N3 O28 S	11.108	Sulfated	Donor D_2	83993	0.131483
31101_2	C36 H63 N3 O28 S	12.265	Sulfated	Donor D_2	237860	0.372348
32001_1	C36 H63 N3 O29 S	14.841	Sulfated	Donor D_2		0
32001_2	C36 H63 N3 O29 S	14.429	Sulfated	Donor D_2	561181	0.878478
41000_1	C38 H66 N4 O26	11.757	Neutral	Donor D_2		0
21110_1	C39 H67 N3 O28	10.818	Sialylated	Donor D_2	170446	0.266818
21110_2	C39 H67 N3 O28	9.336	Sialylated	Donor D_2	2221283	3.47722
21110_3	C39 H67 N3 O28	13.513	Sialylated	Donor D_2	1624041	2.54229
21110_4	C39 H67 N3 O28	13.913	Sialylated	Donor D_2	149947	0.234729
22010_1	C39 H67 N3 O29	14.47	Sialylated	Donor D_2	82715	0.129483
22010_2	C39 H67 N3 O29	16.585	Sialylated	Donor D_2		0
22010_3	C39 H67 N3 O29	13.694	Sialylated	Donor D_2		0
22010_4	C39 H67 N3 O29	13.921	Sialylated	Donor D_2		0
22010_5	C39 H67 N3 O29	17.085	Sialylated	Donor D_2		0
22200_1	C40 H70 N2 O29	10.768	Fucosylated	Donor D_2	148435	0.232362
22200_2	C40 H70 N2 O29	11.236	Fucosylated	Donor D_2	13584	0.0212645
22200_3	C40 H70 N2 O29	13.197	Fucosylated	Donor D_2	44405	0.069512
22200_4	C40 H70 N2 O29	14.695	Fucosylated	Donor D_2	343681	0.538002
22200_5	C40 H70 N2 O29	18.09	Fucosylated	Donor D_2	587161	0.919148
22200_6	C40 H70 N2 O29	18.873	Fucosylated	Donor D_2	302635	0.473748
31010_1	C41 H70 N4 O29	13.676	Sialylated	Donor D_2		0
31010_2	C41 H70 N4 O29	12.964	Sialylated	Donor D_2		0
31010_3	C41 H70 N4 O29	17.225	Fucosylated	Donor D_2	334562	0.523727
32100_1	C42 H73 N3 O30	18.225	Fucosylated	Donor D_2	1791338	2.80418
32100_2	C42 H73 N3 O30	11.499	Fucosylated	Donor D_2	173576	0.271718
32100_3	C42 H73 N3 O30	12.714	Fucosylated	Donor D_2	768814	1.20351
32100_4	C42 H73 N3 O30	13.563	Fucosylated	Donor D_2	108186	0.169355
32100_5	C42 H73 N3 O30	16.11	Fucosylated	Donor D_2	60141	0.0941453
32100_6	C42 H73 N3 O30	14.945	Fucosylated	Donor D_2	1497257	2.34382
33000_1	C42 H73 N3 O31	16.935	Neutral	Donor D_2		0
33000_2	C42 H73 N3 O31	15.161	Neutral	Donor D_2	144394	0.226036
32101_1	C42 H73 N3 O33 S	16.402	Sulfated	Donor D_2		0
32101_2	C42 H73 N3 O33 S	13.047	Sulfated	Donor D_2	775090	1.21333
32101_3	C42 H73 N3 O33 S	15.094	Sulfated	Donor D_2	565337	0.884984
21020_1	C44 H74 N4 O32	17.301	Sialylated	Donor D_2		0
21020_2	C44 H74 N4 O32	14.315	Sialylated	Donor D_2	56157	0.0879087
21020_3	C44 H74 N4 O32	15.311	Sialylated	Donor D_2	90768	0.142089
22110_1	C45 H77 N3 O33	12.748	Sialylated	Donor D_2	216238	0.338501
22110_2	C45 H77 N3 O33	11.549	Sialylated	Donor D_2	32800	0.0513455
22110_3	C45 H77 N3 O33	13.547	Sialylated	Donor D_2	15017	0.0235078
22110_4	C45 H77 N3 O33	16.676	Sialylated	Donor D_2	10271	0.0160783
22111_1	C45 H77 N3 O36 S	13.144	Sulfated	Donor D_2		0
22111_2	C45 H77 N3 O36 S	12.049	Sulfated/Sialylated	Donor D_2	58121	0.0909832
22111_3	C45 H77 N3 O36 S	12.598	Sulfated/Sialylated	Donor D_2	27398	0.0428891
23200_1	C46 H80 N2 O34	10.86	Fucosylated	Donor D_2		0
31110_1	C47 H80 N4 O33	11.974	Sialylated	Donor D_2		0
31110_2	C47 H80 N4 O33	13.78	Sialylated	Donor D_2	465043	0.727983
31110_3	C47 H80 N4 O33	11.169	Sialylated	Donor D_2	28889	0.0452231
31110_4	C47 H80 N4 O33	12.415	Sialylated	Donor D_2	292180	0.457382
32010_1	C47 H80 N4 O34	14.177	Sialylated	Donor D_2		0
32010_2	C47 H80 N4 O34	18.336	Sialylated	Donor D_2		0
32010_3	C47 H80 N4 O34	14.928	Sialylated	Donor D_2	138357	0.216585
32010_4	C47 H80 N4 O34	17.957	Sialylated	Donor D_2	72095	0.112858
32200_1	C48 H83 N3 O34	12.311	Fucosylated	Donor D_2		0
32200_2	C48 H83 N3 O34	14.498	Fucosylated	Donor D_2	137805	0.215721
32200_3	C48 H83 N3 O34	13.813	Fucosylated	Donor D_2	382242	0.598365
32200_4	C48 H83 N3 O34	15.943	Fucosylated	Donor D_2	199008	0.311529
32200_5	C48 H83 N3 O34	17.325	Fucosylated	Donor D_2	491074	0.768732
32200_6	C48 H83 N3 O34	11.799	Fucosylated	Donor D_2	92234	0.144384
32200_7	C48 H83 N3 O34	11.15	Fucosylated	Donor D_2	72293	0.113168
32200_8	C48 H83 N3 O34	10.384	Fucosylated	Donor D_2	63506	0.0994129
33100_1	C48 H83 N3 O35	13.18	Fucosylated	Donor D_2	15446	0.0241793
32201_1	C48 H83 N3 O37 S	14.856	Sulfated	Donor D_2	59406	0.0929948
32201_2	C48 H83 N3 O37 S	12.541	Sulfated	Donor D_2	57023	0.0892644
32201_3	C48 H83 N3 O37 S	11.945	Sulfated	Donor D_2	88670	0.138805
32201_4	C48 H83 N3 O37 S	13.996	Sulfated	Donor D_2	539496	0.844532
21120_1	C50 H84 N4 O36	13.06	Sialylated	Donor D_2		0
21120_2	C50 H84 N4 O36	10.567	Sialylated	Donor D_2	26802	0.0419561
21120_3	C50 H84 N4 O36	12.032	Sialylated	Donor D_2	893939	1.39938
42100_1	C50 H86 N4 O35	14.811	Fucosylated	Donor D_2	85672	0.134112
43000_1	C50 H86 N4 O36	15.568	Neutral	Donor D_2		0
32110_1	C53 H90 N4 O38	13.322	Sialylated	Donor D_2	51457	0.0805513
32110_2	C53 H90 N4 O38	14.222	Sialylated	Donor D_2	80557	0.126105
32110_3	C53 H90 N4 O38	15.89	Sialylated	Donor D_2	264590	0.414192
32110_4	C53 H90 N4 O38	15.461	Sialylated	Donor D_2		0
33200_1	C54 H93 N3 O39	13.682	Fucosylated	Donor D_2	105369	0.164946
33200_2	C54 H93 N3 O39	11.816	Fucosylated	Donor D_2	165140	0.258512
43100_1	C56 H96 N4 O40	16.139	Fucosylated	Donor D_2	345687	0.541142
43100_2	C56 H96 N4 O40	13.616	Fucosylated	Donor D_2	59474	0.0931012
43100_3	C56 H96 N4 O40	14.728	Fucosylated	Donor D_2	72310	0.113195
53000_1	C58 H99 N5 O41	15.823	Neutral	Donor D_2	72049	0.112786
32210_1	C59 H100 N4 O42	15.054	Sialylated	Donor D_2		0
32210_2	C59 H100 N4 O42	14.614	Sialylated	Donor D_2	61762	0.0966829
32210_3	C59 H100 N4 O42	13.014	Sialylated	Donor D_2	31135	0.048739
32210_4	C59 H100 N4 O42	15.544	Sialylated	Donor D_2	136255	0.213295
32210_5	C59 H100 N4 O42	14.079	Sialylated	Donor D_2	56151	0.0878993
32210_6	C59 H100 N4 O42	12.148	Sialylated	Donor D_2	72641	0.113713
32210_7	C59 H100 N4 O42	11.2	Sialylated	Donor D_2	78657	0.12313
33110_1	C59 H100 N4 O43	16.302	Sialylated	Donor D_2		0
33110_2	C59 H100 N4 O43	15.341	Sialylated	Donor D_2		0
32211_1	C59 H100 N4 O45 S	14.17	Sulfated/Sialylated	Donor D_2	132454	0.207345
32211_2	C59 H100 N4 O45 S	15.174	Sulfated/Sialylated	Donor D_2		0
32120_1	C64 H107 N5 O46	18.653	Sialylated	Donor D_2		0
32120_2	C64 H107 N5 O46	19.135	Sialylated	Donor D_2		0
32120_3	C64 H107 N5 O46	18.04	Sialylated	Donor D_2		0
11000_1	C14 H27 N O11	7.583	Neutral	Donor D_3		0
11000_2	C14 H27 N O11	4.405	Neutral	Donor D_3		0
11000_3	C14 H27 N O11	9.272	Neutral	Donor D_3	390809	0.285897
11000_4	C14 H27 N O11	5.274	Neutral	Donor D_3	1602056	1.17199
20000_1	C16 H30 N2 O11	4.959	Neutral	Donor D_3	542617	0.396952
20000_2	C16 H30 N2 O11	5.74	Neutral	Donor D_3	1783213	1.30451
20000_3	C16 H30 N2 O11	7.954	Neutral	Donor D_3	9024054	6.60156
10010_1	C19 H34 N2 O14	7.448	Sialylated	Donor D_3	279434	0.20442
10010_2	C19 H34 N2 O14	6.758	Sialylated	Donor D_3	38800173	28.3843
10010_3	C19 H34 N2 O14	8.037	Sialylated	Donor D_3	57855	0.0423239
11100_1	C20 H37 N O15	17.734	Fucosylated	Donor D_3		0
11100_2	C20 H37 N O15	12.395	Fucosylated	Donor D_3		0
11100_3	C20 H37 N O15	7.555	Fucosylated	Donor D_3	66524	0.0486657
12000_1	C20 H37 N O16	10.03	Neutral	Donor D_3		0
21000_1	C22 H40 N2 O16	9.361	Neutral	Donor D_3		0
21000_2	C22 H40 N2 O16	9.971	Neutral	Donor D_3	676521	0.49491
21000_3	C22 H40 N2 O16	7.322	Neutral	Donor D_3	319880	0.234009
21000_4	C22 H40 N2 O16	8.803	Neutral	Donor D_3	2081550	1.52276
21000_5	C22 H40 N2 O16	10.351	Neutral	Donor D_3	1673387	1.22417
21001_1	C22 H40 N2 O19 S	9.893	Sulfated	Donor D_3	180402	0.131973
30000_1	C24 H43 N3 O16	9.435	Neutral	Donor D_3	1547114	1.13179
11010_1	C25 H44 N2 O19	9.944	Sialylated	Donor D_3		0
11010_2	C25 H44 N2 O19	10.314	Sialylated	Donor D_3		0
11010_3	C25 H44 N2 O19	8.172	Sialylated	Donor D_3		0
12100_1	C26 H47 N O20	6.95	Fucosylated	Donor D_3		0
21100_1	C28 H50 N2 O20	10.692	Fucosylated	Donor D_3	27731	0.0202866
21100_2	C28 H50 N2 O20	7.638	Fucosylated	Donor D_3	668678	0.489172
21100_3	C28 H50 N2 O20	9.885	Fucosylated	Donor D_3	112965	0.0826397
21100_4	C28 H50 N2 O20	12.431	Fucosylated	Donor D_3	3029898	2.21653
21100_5	C28 H50 N2 O20	18.024	Neutral	Donor D_3	1361575	0.996062
22000_1	C28 H50 N2 O21	12.195	Neutral	Donor D_3		0
22000_2	C28 H50 N2 O21	13.044	Neutral	Donor D_3		0
22000_3	C28 H50 N2 O21	11.533	Neutral	Donor D_3	5704959	4.17347
22000_4	C28 H50 N2 O21	12.781	Neutral	Donor D_3	280964	0.20554
21101_1	C28 H50 N2 O23 S	8.811	Sulfated	Donor D_3	158832	0.116194
22001_1	C28 H50 N2 O24 S	11.949	Sulfated	Donor D_3	743154	0.543655
31000_1	C30 H53 N3 O21	10.763	Neutral	Donor D_3		0
31000_2	C30 H53 N3 O21	12.165	Neutral	Donor D_3	2739609	2.00416
31000_3	C30 H53 N3 O21	12.531	Neutral	Donor D_3	668952	0.489373
31001_1	C30 H53 N3 O24 S	13.172	Sulfated	Donor D_3	257056	0.18805
31001_2	C30 H53 N3 O24 S	12.434	Sulfated	Donor D_3	172539	0.126221
21010_1	C33 H57 N3 O24	12.376	Sialylated	Donor D_3	111160	0.0813192
21010_2	C33 H57 N3 O24	14.887	Sialylated	Donor D_3	53816	0.0393692
21010_3	C33 H57 N3 O24	10.685	Sialylated	Donor D_3	1252784	0.916476
21010_4	C33 H57 N3 O24	11.433	Sialylated	Donor D_3	1436823	1.05111
22100_1	C34 H60 N2 O25	13.157	Fucosylated	Donor D_3		0
22100_2	C34 H60 N2 O25	9.785	Fucosylated	Donor D_3	3004749	2.19813
22100_3	C34 H60 N2 O25	10.484	Fucosylated	Donor D_3	558230	0.408374
22100_4	C34 H60 N2 O25	14.928	Fucosylated	Donor D_3	523223	0.382764
22100_5	C34 H60 N2 O25	18.157	Fucosylated	Donor D_3	2153703	1.57554
23000_1	C34 H60 N2 O26	14.009	Neutral	Donor D_3		0
22101_1	C34 H60 N2 O28 S	10.264	Sulfated	Donor D_3		0
22101_2	C34 H60 N2 O28 S	11.346	Sulfated	Donor D_3	32785	0.0239839
22101_3	C34 H60 N2 O28 S	9.887	Sulfated	Donor D_3	1215418	0.889141
22101_4	C34 H60 N2 O28 S	11	Sulfated	Donor D_3	364146	0.266391
22101_5	C34 H60 N2 O28 S	11.849	Sulfated	Donor D_3	89187	0.0652449
31100_1	C36 H63 N3 O25	15.412	Fucosylated	Donor D_3	476899	0.348876
31100_2	C36 H63 N3 O25	10.534	Fucosylated	Donor D_3	1021598	0.747351
31100_3	C36 H63 N3 O25	11.516	Fucosylated	Donor D_3	356537	0.260825
32000_1	C36 H63 N3 O26	14.738	Neutral	Donor D_3		0
32000_2	C36 H63 N3 O26	13.839	Neutral	Donor D_3	53189	0.0389105
32000_3	C36 H63 N3 O26	12.218	Neutral	Donor D_3	1020403	0.746477
32000_4	C36 H63 N3 O26	12.798	Neutral	Donor D_3	438591	0.320852
32000_5	C36 H63 N3 O26	13.164	Neutral	Donor D_3	68539	0.0501398
32000_6	C36 H63 N3 O26	14.246	Sulfated	Donor D_3	4602724	3.36713
31101_1	C36 H63 N3 O28 S	11.108	Sulfated	Donor D_3		0
31101_2	C36 H63 N3 O28 S	12.265	Sulfated	Donor D_3	1174222	0.859004
32001_1	C36 H63 N3 O29 S	14.841	Sulfated	Donor D_3		0
32001_2	C36 H63 N3 O29 S	14.429	Sulfated	Donor D_3	1184034	0.866182
41000_1	C38 H66 N4 O26	11.757	Neutral	Donor D_3	27807	0.0203422
21110_1	C39 H67 N3 O28	10.818	Sialylated	Donor D_3	464859	0.340068
21110_2	C39 H67 N3 O28	9.336	Sialylated	Donor D_3	5960544	4.36044
21110_3	C39 H67 N3 O28	13.513	Sialylated	Donor D_3	2170022	1.58748
21110_4	C39 H67 N3 O28	13.913	Sialylated	Donor D_3	289385	0.2117
22010_1	C39 H67 N3 O29	14.47	Sialylated	Donor D_3	234022	0.171199
22010_2	C39 H67 N3 O29	16.585	Sialylated	Donor D_3	114491	0.083756
22010_3	C39 H67 N3 O29	13.694	Sialylated	Donor D_3	87576	0.0640663
22010_4	C39 H67 N3 O29	13.921	Sialylated	Donor D_3		0
22010_5	C39 H67 N3 O29	17.085	Sialylated	Donor D_3		0
[truncated: 401 more rows]

## Sheet: Organized Data
Glycan Class	DONOR _ Month of Sample Collection
Glyco-Code_isobar	Donor D_2	Donor D_3	Donor D_4	Donor D_5	Donor A_2	Donor A_5	Donor A_6	Donor B_2	Donor B_3	Donor B_4	Donor B_5	Donor C_1	Donor C_2	Donor C_3	Donor C_4
Fucosylated	22.3078	20.09	18.6503	16.3963	8.46015	10.0362	13.2887	13.5853	9.80327	9.50786	7.81578	18.0467	16.0007	20.7863	20.0968
11100_1												1.94171	1.62227	2.64291	2.02055
11100_2					0.077591							0.186741		0.150468	0.102759
11100_3	0.0639251	0.0486657	0.0105863									0.0124922	0.0279904		0.0248363
12100_1													0.0340983	0.032472	0.176119
21100_1		0.0202866												0.0464186	0.0633838
21100_2	0.422814	0.489172	0.387686	0.129269							0.16994	0.136855	0.183907	0.127546	0.210377
21100_3	0.122919	0.0826397	0.0574609		0.260137	0.323819	0.444481			0.0495447
21100_4	3.33249	2.21653	2.91458	1.08946	0.0581238				2.10425	1.13803		3.26537	4.24675	3.01741	2.33005
22100_1					0.0228537							0.162805	0.145381	0.267673	0.0615674
22100_2	1.76309	2.19813	4.00299	2.00537	2.08539	1.93122	3.23419	1.45572	0.824959	1.29348	2.53503	2.91852	1.52137	2.92923	2.93928
22100_3	0.18555	0.408374	0.145492	0.0723245	0.33289	0.355109	0.470763					0.194608	0.133826		0.102476
22100_4	0.47214	0.382764	0.318128	0.500097	0.0403047	0.0408999	0.150137			0.322196		0.630837	0.576408	0.74824	0.371047
22100_5	1.21593	1.57554		1.20191	0.535685			0.763347	0.531849		0.728986	1.11644	0.609271	1.19531	2.00394
22200_1	0.232362	0.344717		0.160449	0.0337124				0.18205			0.196425	0.286884	0.337959	0.346918
22200_2	0.0212645		0.0691797	0.0397338
22200_3	0.069512	0.0699422					0.00765255		0.0670572			0.0656769	0.0377712	0.101753	0.103385
22200_4	0.538002	0.732395	0.712235	0.487762		0.162882	0.306023	0.673078	0.393793	0.231338			0.217195	0.267426	0.363319
22200_5	0.919148	1.3018		1.2257	0.317577			1.13653		1.17893	0.575041	0.444057	0.360547	0.598708	0.692213
22200_6	0.473748	0.599203	0.459594	0.528763								1.64239	0.86467	1.87327	0.463241
23200_1					0.0312295	0.0925841	0.044343					0.0762897		0.0292511	0.0331548
31010_3	0.523727	0.453666	0.436086	0.286601			0.0429489	0.945181	0.556712	2.23803	1.41708	0.148124	0.380466	0.339614	0.576355
31100_1	0.261195	0.348876		0.358533								0.244224	0.300651	0.347516	0.37906
31100_2	0.499546	0.747351	0.487691	0.708708	0.263907	0.922942	0.685051	1.02543	0.235547	0.223601	0.794029	0.0250759	0.054775	0.0462292	0.0722177
31100_3	0.723188	0.260825	0.504742	0.118675		0.0236005			0.0933478	0.231042		0.0212179	0.0569524		0.0375158
32100_1	2.80418			2.19516				1.90122	0.879414	1.02085	0.317011	1.20111	0.794123	1.33726	1.29372
32100_2	0.271718	0.33255	0.287558	0.13943	0.302744	0.318854	0.619705	0.227487	0.0793645	0.309438		0.434436	0.0664874	0.104584	0.11252
32100_3	1.20351	1.14885	1.47097	0.91661	0.820727	1.59334	2.48449	4.01994	2.48724	1.16003	1.09477	0.0985663	0.160658	0.187632	0.294014
32100_4	0.169355	0.135968	0.152256	0.128715	0.263658	0.353423	0.491414							0.0376086	0.0927729
32100_5	0.0941453	0.124265	0.138179	0.0842937			0.028554		0.0362451				0.0808836
32100_6	2.34382	2.03489	2.10504	1.3131				0.207194	0.32576		0.183888		0.956359	0.913908	1.33466
32200_1		0.0366668			0.0753172	0.0679707	0.0836992					0.0129286			0.03474
32200_2	0.215721	0.121556	0.101296	0.185066											0.0717626
32200_3	0.598365	0.635039	0.872186	0.664903				0.337436	0.418509				0.130458	0.109692	0.110896
32200_4	0.311529	0.526761	0.777311	0.345331		0.0962981	0.164266	0.179544	0.0590043			0.159951			0.191251
32200_5	0.768732	0.789624	0.912128	0.697721					0.181792				0.835035	0.714571	0.502193
32200_6	0.144384	0.157167	0.118326	0.165279	0.117459	0.3168	0.463	0.128487	0.0715372	0.111361		0.0396126		0.0995395	0.104334
32200_7	0.113168	0.0852579	0.06047	0.0538817	0.0767996	0.212099	0.0322883		0.0718595			0.0213027			0.0209156
32200_8	0.0994129	0.0835007	0.0813032	0.0667796	0.0242976	0.115507	0.259111
33100_1	0.0241793	0.0588994	0.24686		0.53229	0.204965	0.19003					0.550272	0.268355	0.479638	0.259333
33200_1	0.164946	0.180788	0.0603029	0.119639	0.0706708		0.0160763							0.175993	0.204082
33200_2	0.258512	0.373724			0.856825	0.574175	0.85882	0.235374	0.129538			2.09865	0.641042	1.289	1.28581
42100_1	0.134112	0.106697	0.0657481	0.0736817		1.19552	0.351627							0.0703937	0.0813257
43100_1	0.541142	0.669046	0.498217	0.258216	0.869645	0.951747	1.15929						0.406159		0.397212
43100_2	0.0931012	0.0962144	0.124543	0.0751773	0.219202	0.182471	0.355742	0.349277	0.0734388					0.167097	0.231491
43100_3	0.113195	0.11169	0.0711057		0.171117		0.344986
Neutral	22.4849	24.1201	23.7261	18.2851	22.6528	18.4416	20.9181	19.7527	26.3668	22.2743	22.6015	29.9366	28.9142	31.2019	32.1757
11000_1			0.0195454		0.0417319	0.0539997	0.0406937						0.0260471	0.0369691	0.0500304
11000_2					0.809023	1.04798			1.88436		1.16308
11000_3		0.285897	0.350472	0.371908	0.248914	0.325685	0.111426	4.80339	0.4697	1.13958	0.361185	0.017271	0.0453629	0.253842	0.215771
11000_4	1.08071	1.17199	1.37543	0.6177			1.34227			1.11802		1.28362			0.709543
12000_1					0.0962065									0.174744	0.126834
20000_1	0.336486	0.396952	0.379514	0.772907	1.01053	1.16597	0.0665611		2.67273	0.111757	3.41209		0.343948	0.273946	0.510412
20000_2	1.41422	1.30451	0.750049	0.659996			1.25812	4.64895		2.5946		0.324989		0.838183	0.765806
20000_3	7.13844	6.60156	4.93739	4.76286	0.176451	5.33784	3.90712	0.56959	8.35769	4.21533	6.88393	1.2578	8.98706	5.36766	6.11892
21000_1						0.0976826	0.211249	0.578234	0.156547	0.227066		0.202315			0.0467431
21000_2	0.582239	0.49491	0.400769		0.696698	0.424936	0.502108	1.14191	0.67612	1.25483	0.580267	0.601563	0.612285	0.738851	0.635887
21000_3	0.242243	0.234009	0.167903	0.163842	0.0855853	0.30028	0.234211				0.130592	0.184183	0.122834	0.088819	0.315166
21000_4	0.92275	1.52276	1.4724	1.09949	1.89688	0.999122			0.281383		0.573782	2.16605	3.31184	3.40448	3.87905
21000_5	2.07216	1.22417		0.335621	3.43789	2.43188	3.59325		7.89199	6.39805	3.09433	0.917642	1.08083	0.392761	0.555805
21100_5		0.996062										0.531698	0.520752	1.04041	1.21584
22000_1					0.267985							0.349296		0.402587	0.429936
22000_2					0.0594305							0.103182	0.0344641	0.0822825
22000_3	2.47105	4.17347	8.78609	4.53342	8.52942	2.36767	2.23524		0.249365	1.34557	1.5275	16.731	8.34092	12.2233	9.4449
22000_4	0.164778	0.20554	0.198682			0.228326	0.340872		0.184011		0.165303	0.602384	0.231816	0.320015	0.286705
23000_1			0.0119642		0.0662938							0.10869	0.0537887	0.0743119	0.135175
30000_1	1.48443	1.13179	0.931712	1.44252	1.02724	0.0392536	1.47189	3.27661	0.873898	1.06634	1.07521	0.335686	2.48613	1.57426	2.07071
31000_1	0.214785			0.298615	0.329299	0.257772	0.383521		0.286333			0.169245	0.110668	0.173641	0.187601
31000_2	1.82952	2.00416	1.84077	1.82036	1.03472	1.22577	1.33057	1.32124	0.552573	0.822937	1.59894	0.511963	0.798385	0.851256	1.11765
31000_3	0.766757	0.489373	0.248809		0.128155	0.410889	1.56079		0.83822	0.750407	0.658646	0.0392009	0.193278	0.0960397	0.73593
32000_1	0.256909				0.15436	0.106673	0.166288	1.33757	0.570124	0.25564	0.162125		0.313388	0.171675	0.146731
32000_2	0.0508273	0.0389105	0.0533186	0.0380507	0.386228	0.33365	0.475134						0.344609	0.489167	0.202468
32000_3	0.66153	0.746477	0.660869	0.595355	0.502091	0.688126	0.888621	0.688786	0.227177	0.592275	0.7471	0.181015	0.084615	0.152663	0.184279
32000_4	0.363327	0.320852	0.271426	0.355796	0.179198	0.239993	0.355731	1.29353	0.194624	0.339296	0.467425	0.532851	0.23378	0.294958	0.251908
32000_5	0.0929243	0.0501398	0.192475	0.0904592	0.115378
33000_1			0.0765009		0.289903	0.0397791	0.108393					0.341703	0.118863	0.279741	0.0539991
33000_2	0.226036	0.501568	0.519677	0.232188	0.951514	0.241899	0.157833			0.0426362		1.95043	0.484701	0.986917	1.02388
41000_1		0.0203422	0.012669		0.0305669		0.0392921					0.0394551	0.0338173	0.0829246	0.111846
43000_1		0.120492		0.0940084		0.0763996		0.0929252				0.229781		0.256387	0.549913
53000_1	0.112786	0.0841284	0.06768		0.101131		0.13691					0.223595		0.0790748	0.0962656
Sialylated	43.7193	45.1933	45.472	57.1875	60.5781	64.0705	58.9863	55.4953	57.118	64.2204	62.8961	49.0105	50.4133	43.8893	42.7017
10010_1	0.178366	0.20442		0.34205	0.0500006			0.841456	0.340595				0.124906	0.0650203	0.113069
10010_2	21.0763	28.3843	29.5944	40.8065	18.0495	31.3017	19.9651	15.1169	25.8698	12.4083	31.5584	3.433	24.3476	19.6157	17.3009
10010_3	0.0267325	0.0423239				0.0196248		0.188864				0.0162423			0.0306128
11010_1	0.0246082											4.80605			1.78739
11010_2					1.67602	0.186099	0.294214						0.861629	1.59861
11010_3	8.42624			6.4112	8.92899	9.92758	9.13213	8.44536	8.703	8.16973	6.3996	1.76653	7.31862	4.70979	6.26546
21010_1	0.0546594	0.0813192	0.0653375	0.0539576	0.199601	0.110075	0.175517					0.218596	0.566059	0.494022	0.726044
21010_2		0.0393692	0.0292855		0.273426	0.145613	0.157406	0.458421	0.313434	1.11409
21010_3	0.930461	0.916476		0.417732	1.16112	1.15677	1.33067	2.10313	2.10788	5.33548	2.80385	0.412619	0.415135	0.27373	0.354542
21010_4	1.3862	1.05111	1.02078	0.417794	2.67624	0.102551	5.23712	10.4874	6.79981	8.12251	3.36029	0.486193	0.519189		0.323067
21020_1					0.994585	0.380523	0.473531
21020_2	0.0879087		0.133705	0.0359881
21020_3	0.142089	0.121215	0.139215					0.79131	0.658021
21110_1	0.266818	0.340068		0.265074	0.505056	1.09081	1.484	2.13747	1.20807		0.806117	0.0619875	0.130165	0.101389	0.163461
21110_2	3.47722	4.36044	4.00997	2.69871	3.93669	6.33759	6.93009	6.19398	4.01209	4.44606	2.84165	0.505758	1.49901	0.869449	1.4601
21110_3	2.54229	1.58748	2.03889	1.08968				1.19948	1.78368		0.265139	2.03535	2.47509	1.37711	1.61466
21110_4	0.234729	0.2117	0.18069	0.109831					0.214658	0.115605		0.158449	0.207759	0.169889	0.171793
21120_1					6.74435	5.59374	5.90557
21120_2	0.0419561	0.0651702	0.0774938
21120_3	1.39938	2.29675	2.33287	0.764782						17.9272	6.96037	0.274008	0.984914	0.558481	0.971333
22010_1	0.129483	0.171199	0.183401	0.434572	4.02097	0.104419			0.383931	0.52163	0.590955	22.7532	4.84178	6.04644	4.0853
22010_2		0.083756	0.0671635									0.10504	0.0945978	0.133293	0.154483
22010_3		0.0640663	0.0276312		0.0315039					0.211278	0.230499	0.0613132		0.0299748	0.0575373
22010_4			0.0613228		0.0917543		0.128371	0.493828	0.238904			0.0192068			0.0216719
22010_5					0.313392	0.145891	0.13565
22110_1	0.338501	0.732262	0.749787	0.656751	3.98834	0.481319	0.850745	0.539539	0.206351	0.384327	0.573876	9.56381	3.58722	5.1807	5.08085
22110_2	0.0513455	0.0942465	0.0783723	0.0403454	0.214808	0.360283	0.388942					0.0177374	0.0553194	0.0266144	0.0379523
22110_3	0.0235078	0.0438331			0.335781	0.130781	0.134099		0.0445605			0.218782		0.17943	0.165843
22110_4	0.0160783	0.0511281	0.0571792									0.355856	0.201031	0.363744	0.127562
31010_1					0.131194	0.039899	0.0660339	0.200763	0.221196	0.0237548		0.020161
31010_2		0.0431747	0.0182576			0.0167539	0.0323466	0.238894		1.042
31110_1			0.494674			0.0675052	0.080886	0.109448	0.0701375
31110_2	0.727983	1.78735	2.37514	1.64187	1.04306	2.19908	1.64015	0.975126	0.591046	1.21049	2.4962	0.166669	0.873851	0.644795	0.0110647
31110_3	0.0452231	0.0627598	0.0619716							0.144254					0.0203622
31110_4	0.457382	0.347084	0.0881591	0.0853964			0.0435002	0.286118		0.204091
32010_1							0.0526076	0.261925		0.0938448
32010_2					0.983003	0.452128	0.662466		0.708314	1.69806	0.671205			0.267849	0.290726
32010_3	0.216585	0.243039	0.162207	0.148055			0.259451	0.848433	0.189863	0.510751	0.21475	0.469178		0.359558	0.375415
32010_4	0.112858	0.133485		0.059882				0.73319					0.161656
32110_1	0.0805513	0.0747594	0.0629455			0.0431954	0.0611379	0.167848				0.0497727
32110_2	0.126105	0.135868				0.214764	0.212647	0.237274	0.0886376						0.0212132
32110_3	0.414192		0.223888		1.47219	1.07707	1.1002	1.66093	1.10151
32110_4		0.592167	0.549978	0.295463							2.13333		0.12147	0.0551603	0.162621
32120_1					0.858967	0.670916	0.507183	0.224001	0.26594
32120_2					0.631582	0.54675	0.383294
32120_3		0.235401		0.238309					0.261516	0.447085	0.463364			0.229612	0.335328
32210_1					0.157979	0.290656
32210_2	0.0966829		0.157547	0.107987	0.151703	0.358347	0.204477
32210_3	0.048739	0.0382448	0.0158374				0.0180983		0.033791	0.0402742			0.05282	0.0392164	0.0433623
32210_4	0.213295	0.112435	0.126848					0.329862	0.57274		0.526524		0.350966
32210_5	0.0878993	0.168214	0.150482				0.278192	0.169318	0.0724028				0.121169	0.0343219	0.0464639
32210_6	0.113713	0.119741	0.0788349	0.0655563	0.0797611	0.138445	0.150657			0.0495373
32210_7	0.12313	0.136151	0.0577682			0.379638	0.509798	0.0549962	0.0561035			0.0516357	0.079429	0.033172	0.0912258
33110_1		0.00869668			0.0543776							0.595487
33110_2		0.012105			0.822243							0.387908	0.421942	0.43223	0.290308
Sulfated	11.1468	9.95224	11.6372	8.05841	7.7468	6.77742	6.32788	11.1667	6.71188	3.99744	6.68665	2.97947	4.31808	3.87112	5.02584
21001_1	0.157934	0.131973				0.158923	0.208715	1.17478	0.925946	0.848779	0.772559	0.159648	0.216536	0.329851	0.266046
21101_1	0.0930574	0.116194	0.0742379		0.8683	0.271469	0.145708
22001_1	0.529434	0.543655	0.593424	0.507347			0.265613			0.637363
22101_1					1.52173	1.82666	1.31237	2.15092	1.68198					0.269723	0.40821
22101_2		0.0239839	0.0178885		0.993084	0.311971	0.223014					0.0178649		0.0303958	0.0573749
22101_3	1.53525	0.889141	0.923087	1.00811						0.839152	1.20115	0.122379	0.26674
22101_4	0.285323	0.266391				0.210397	0.111744					0.0926963	0.137833	0.138872	0.195742
22101_5	0.0830763	0.0652449	0.0519012		0.26423	0.0769889	0.038595					0.0253378		0.0649492	0.095663
22111_1					0.292443	0.319733	0.193586					0.260377	0.0494924	0.098687	0.187043
31001_1	0.378554	0.18805			0.0688738	0.0883387	0.286905	4.14519	1.75402	0.747608	0.59684	0.0217502	0.022898	0.0512079	0.114827
31001_2	0.119474	0.126221	0.0888692	0.132251			0.0505173			0.0807223	0.193316	0.023995	0.0689019		0.0601765
31101_1	0.131483			0.308241	0.0563302	0.0913714	0.085229						0.0358309	0.0397558	0.0468981
31101_2	0.372348	0.859004	0.64324	0.721343			0.0206325			0.0110701		0.064086	0.458754	0.332433	0.452117
32000_6	3.31852	3.36713	4.05541	2.75047	2.27182	2.60212	2.49632	0.835859	0.714423		2.02788	1.29484	1.7597	1.16894	1.65108
32001_1					0.589428	0.32481	0.332494	0.732616							0.432247
32001_2	0.878478	0.866182	0.9995	0.440791					0.473968		1.30218	0.171701	0.409121	0.334133
32101_1												0.243593	0.217643	0.298182	0.319105
32101_2	1.21333	0.734447	1.33217	0.628419			0.0176836	2.12735	1.16154	0.587352	0.59272	0.0735101	0.0865232	0.0820326	0.0885817
32101_3	0.884984	0.578482	1.31452	0.499066	0.666311	0.337394	0.246348			0.0361212		0.127982	0.230365	0.202421	0.227389
32201_1	0.0929948	0.134197	0.135847	0.0503548								0.157728	0.164547	0.226999	0.214979
32201_2	0.0892644	0.167451	0.104042	0.182963	0.0937219	0.157242	0.292408			0.0856844					0.0466177
32201_3	0.138805	0.151742	0.165595		0.0605181
32201_4	0.844532	0.742751	1.13748	0.829062						0.123592		0.121984	0.193199	0.202534	0.161743
Sulfated/Sialylated	0.341217	0.644334	0.514397	0.0726459	0.562079	0.674249	0.479022					0.0267113	0.353699	0.251318
22111_2	0.0909832	0.163619	0.119049									0.0267113	0.0515235	0.0468581
22111_3	0.0428891	0.0965728	0.091521	0.0726459										0.0330483
32211_1	0.207345	0.384142	0.303827										0.302176	0.171412
32211_2					0.562079	0.674249	0.479022
SUM	100	100	100	100	100	100	100	100	100	100	100	100	100	100	100
